# Supplementary material for: A tetrathiafulvalene-containing covalent organic nanobelt: preparation, crystal structure and application for sodium-ion batteries
Source: Chem Sci. 2024 Nov 14;15(48):20397–402. doi: 10.1039/d4sc06300g (PMC11580028; doi:10.1039/d4sc06300g)
Supplement: SC-015-D4SC06300G-s002 [file SC-015-D4SC06300G-s002.cif]

# Supplementary Information (SI) for Chemical Science.
# This journal is © The Royal Society of Chemistry 2024

####################################################################### 
# 
# This file contains crystal structure data downloaded from the 
# Cambridge Structural Database (CSD) hosted by the Cambridge 
# Crystallographic Data Centre (CCDC).
# 
# Full information about CCDC data access policies and citation 
# guidelines are available at http://www.ccdc.cam.ac.uk/access/V1 
# 
# Audit and citation data items may have been added by the CCDC. 
# Please retain this information to preserve the provenance of 
# this file and to allow appropriate attribution of the data. 
# 
#######################################################################

data_cityu-26
_database_code_depnum_ccdc_archive 'CCDC 2362109'
loop_
_audit_author_name
_audit_author_address
'Xin WANG'
;City University of Hong Kong
China
;
_audit_update_record             
;
2024-06-12 deposited with the CCDC.	2024-11-11 downloaded from the CCDC.
;
_audit_creation_date             2024-05-31
_audit_creation_method           
;
Olex2 1.5
(compiled 2023.03.06 svn.rbb2c1857 for OlexSys, GUI svn.r6748)
;
_shelxl_version_number           2013-2
_chemical_name_common            CityU-26
_chemical_name_systematic        
;
 ?
;
_chemical_formula_moiety         'C86 H56 B4 N4 O8 S4'
_chemical_formula_sum            'C86 H56 B4 N4 O8 S4'
_chemical_formula_weight         1444.82
_chemical_melting_point          ?
loop_
_atom_type_symbol
_atom_type_description
_atom_type_scat_dispersion_real
_atom_type_scat_dispersion_imag
_atom_type_scat_source
C C 0.0181 0.0091 'International Tables Vol C Tables 4.2.6.8 and 6.1.1.4'
H H 0.0000 0.0000 'International Tables Vol C Tables 4.2.6.8 and 6.1.1.4'
B B 0.0090 0.0039 'International Tables Vol C Tables 4.2.6.8 and 6.1.1.4'
N N 0.0311 0.0180 'International Tables Vol C Tables 4.2.6.8 and 6.1.1.4'
O O 0.0492 0.0322 'International Tables Vol C Tables 4.2.6.8 and 6.1.1.4'
S S 0.3331 0.5567 'International Tables Vol C Tables 4.2.6.8 and 6.1.1.4'

_shelx_space_group_comment       
;
The symmetry employed for this shelxl refinement is uniquely defined
by the following loop, which should always be used as a source of
symmetry information in preference to the above space-group names.
They are only intended as comments.
;
_space_group_crystal_system      triclinic
_space_group_IT_number           2
_space_group_name_H-M_alt        'P -1'
_space_group_name_Hall           '-P 1'
loop_
_space_group_symop_operation_xyz
'x, y, z'
'-x, -y, -z'

_cell_length_a                   16.3894(3)
_cell_length_b                   17.8532(4)
_cell_length_c                   20.0109(5)
_cell_angle_alpha                65.460(2)
_cell_angle_beta                 79.648(2)
_cell_angle_gamma                73.025(2)
_cell_volume                     5082.8(2)
_cell_formula_units_Z            2
_cell_measurement_reflns_used    13130
_cell_measurement_temperature    300
_cell_measurement_theta_max      67.6020
_cell_measurement_theta_min      2.4440
_shelx_estimated_absorpt_T_max   ?
_shelx_estimated_absorpt_T_min   ?
_exptl_absorpt_coefficient_mu    1.217
_exptl_absorpt_correction_T_max  1
_exptl_absorpt_correction_T_min  0.80606
_exptl_absorpt_correction_type   ?
_exptl_absorpt_process_details   ?
_exptl_crystal_colour            Red
_exptl_crystal_density_diffrn    0.944
_exptl_crystal_density_meas      ?
_exptl_crystal_density_method    ?
_exptl_crystal_description       CityU-26
_exptl_crystal_F_000             1496
_exptl_crystal_size_max          ?
_exptl_crystal_size_mid          ?
_exptl_crystal_size_min          ?
_exptl_special_details           
;
 ?
;
_exptl_transmission_factor_max   ?
_exptl_transmission_factor_min   ?
_diffrn_reflns_av_R_equivalents  0.0332
_diffrn_reflns_av_unetI/netI     0.0392
_diffrn_reflns_Laue_measured_fraction_full 0.962
_diffrn_reflns_Laue_measured_fraction_max 0.953
_diffrn_reflns_limit_h_max       19
_diffrn_reflns_limit_h_min       -16
_diffrn_reflns_limit_k_max       21
_diffrn_reflns_limit_k_min       -21
_diffrn_reflns_limit_l_max       24
_diffrn_reflns_limit_l_min       -21
_diffrn_reflns_number            55553
_diffrn_reflns_point_group_measured_fraction_full 0.962
_diffrn_reflns_point_group_measured_fraction_max 0.953
_diffrn_reflns_theta_full        67.684
_diffrn_reflns_theta_max         68.481
_diffrn_reflns_theta_min         2.433
_diffrn_ambient_temperature      300
_diffrn_detector                 'CCD area detector'
_diffrn_detector_area_resol_mean 7.9
_diffrn_detector_type            'Bruker SMART CCD 1K area detector'
_diffrn_measured_fraction_theta_full 0.962
_diffrn_measured_fraction_theta_max 0.953
_diffrn_measurement_device       'three-circle diffractometer'
_diffrn_measurement_device_type  'Bruker SMART CCD 1K area detector'
_diffrn_measurement_method       '\w scans'
_diffrn_radiation_monochromator  graphite
_diffrn_radiation_probe          x-ray
_diffrn_radiation_type           CuK\a
_diffrn_radiation_wavelength     1.54184
_diffrn_source                   'sealed X-ray tube'
_diffrn_source_target            Mo
_reflns_Friedel_coverage         0.000
_reflns_Friedel_fraction_full    .
_reflns_Friedel_fraction_max     .
_reflns_number_gt                11033
_reflns_number_total             17835
_reflns_special_details          
;
 Reflections were merged by SHELXL according to the crystal
 class for the calculation of statistics and refinement.
 
 Structure factors included contributions from the .fab file.
 
 _reflns_Friedel_fraction is defined as the number of unique
 Friedel pairs measured divided by the number that would be
 possible theoretically, ignoring centric projections and
 systematic absences.
;
_reflns_threshold_expression     'I > 2\s(I)'
_computing_cell_refinement       ?
_computing_data_collection       ?
_computing_data_reduction        ?
_computing_molecular_graphics    'Olex2 1.5 (Dolomanov et al., 2009)'
_computing_publication_material  'Olex2 1.5 (Dolomanov et al., 2009)'
_computing_structure_refinement  'SHELXL 2013/2 (Sheldrick, 2015)'
_computing_structure_solution    'olex2.solve 1.5 (Bourhis et al., 2015)'
_refine_diff_density_max         0.830
_refine_diff_density_min         -0.349
_refine_diff_density_rms         0.100
_refine_ls_extinction_coef       .
_refine_ls_extinction_method     none
_refine_ls_goodness_of_fit_ref   1.067
_refine_ls_hydrogen_treatment    constr
_refine_ls_matrix_type           full
_refine_ls_number_parameters     1004
_refine_ls_number_reflns         17835
_refine_ls_number_restraints     138
_refine_ls_R_factor_all          0.1304
_refine_ls_R_factor_gt           0.1041
_refine_ls_restrained_S_all      1.065
_refine_ls_shift/su_max          0.000
_refine_ls_shift/su_mean         0.000
_refine_ls_structure_factor_coef Fsqd
_refine_ls_weighting_details     
;
 w=1/[\s^2^(Fo^2^)+(0.2500P)^2^]
 where P=(Fo^2^+2Fc^2^)/3
;
_refine_ls_weighting_scheme      calc
_refine_ls_wR_factor_gt          0.3175
_refine_ls_wR_factor_ref         0.3509
_refine_special_details          
;
 ?
;
_olex2_refinement_description    
;
1. Rigid body (RIGU) restrains
 O6, O5, C43, C44, C46, H46, C48, H48, C47, C45, H45, B2, H47
 with sigma for 1-2 distances of 0.001 and sigma for 1-3 distances of 0.002
 O4, H41, H42, C41, H39, C42, C38, O3, C40, C39, C37, H40, B2
 with sigma for 1-2 distances of 0.001 and sigma for 1-3 distances of 0.002
2. Others
 Sof(O6)=Sof(O5)=Sof(C43)=Sof(C44)=Sof(C46)=Sof(H46)=Sof(C48)=Sof(H48)=
 Sof(C47)=Sof(H47)=Sof(C45)=Sof(H45)=1-FVAR(1)
 Sof(O4)=Sof(O3)=Sof(C37)=Sof(C38)=Sof(C40)=Sof(H40)=Sof(C42)=Sof(H42)=
 Sof(C41)=Sof(H41)=Sof(C39)=Sof(H39)=FVAR(1)
3.a Aromatic/amide H refined with riding coordinates:
 C50(H50), C32(H32), C34(H34), C52(H52), C46(H46), C48(H48), C47(H47),
 C45(H45), C49(H49), C23(H23), C78(H78), C51(H51), C3(H3), C73(H73), C77(H77),
 C66(H66), C81(H81), C67(H67), C57(H57), C35(H35), C55(H55), C72(H72), C21(H21),
  C24(H24), C68(H68), C74(H74), C33(H33), C71(H71), C22(H22), C80(H80),
 C84(H84), C79(H79), C4(H4), C15(H15), C65(H65), C56(H56), C83(H83), C18(H18),
 C58(H58), C17(H17), C86(H86), C28(H28), C2(H2), C8(H8), C1(H1), C27(H27),
 C10(H10), C16(H16), C7(H7), C9(H9), C29(H29), C30(H30), C89(H89), C92(H92),
 C91(H91), C90(H90), C40(H40), C42(H42), C41(H41), C39(H39)
3.b Fitted hexagon refined as free rotating group:
 C43(C44,C46,C48,C47,C45), C37(C38,C40,C42,C41,C39)
;
_atom_sites_solution_hydrogens   geom
_atom_sites_solution_primary     ?
_atom_sites_solution_secondary   ?
loop_
_atom_site_label
_atom_site_type_symbol
_atom_site_fract_x
_atom_site_fract_y
_atom_site_fract_z
_atom_site_U_iso_or_equiv
_atom_site_adp_type
_atom_site_occupancy
_atom_site_site_symmetry_order
_atom_site_calc_flag
_atom_site_refinement_flags_posn
_atom_site_refinement_flags_adp
_atom_site_refinement_flags_occupancy
_atom_site_disorder_assembly
_atom_site_disorder_group
S1 S 0.91505(6) -0.10791(6) 1.25755(7) 0.0759(3) Uani 1 1 d . . . . .
S4 S -0.04513(6) 0.37360(6) 0.62945(7) 0.0792(4) Uani 1 1 d . . . . .
S2 S -0.08603(7) 0.18916(6) 0.68867(7) 0.0802(4) Uani 1 1 d . . . . .
S3 S 0.12650(6) 0.29231(6) 0.68371(7) 0.0786(4) Uani 1 1 d . . . . .
O1 O 0.82732(16) 0.61067(16) 0.87585(15) 0.0703(7) Uani 1 1 d . . . . .
O8 O -0.17569(16) 1.11797(15) 0.38027(15) 0.0672(7) Uani 1 1 d . . . . .
O6 O 0.5519(13) 0.7537(13) 0.5875(11) 0.066(3) Uani 0.48(3) 1 d . U P A 2
O2 O 0.69870(16) 0.59938(15) 0.94980(15) 0.0676(7) Uani 1 1 d . . . . .
O7 O -0.30332(16) 1.09892(15) 0.45428(14) 0.0658(7) Uani 1 1 d . . . . .
O10 O -0.46467(18) 1.27843(17) 0.09174(17) 0.0783(8) Uani 1 1 d . . . . .
O5 O 0.6320(11) 0.6342(10) 0.5681(8) 0.067(2) Uani 0.48(3) 1 d . U P A 2
N3 N 0.49775(18) 0.62350(18) 0.63880(17) 0.0624(8) Uani 1 1 d . . . . .
N2 N 0.79486(19) 0.46853(18) 0.94059(18) 0.0648(8) Uani 1 1 d . . . . .
O9 O -0.37562(19) 1.1682(2) 0.05909(19) 0.0882(9) Uani 1 1 d . . . . .
N4 N -0.20520(18) 0.97413(17) 0.43131(18) 0.0638(8) Uani 1 1 d . . . . .
N1 N 1.49249(19) 0.1402(2) 1.13953(18) 0.0672(8) Uani 1 1 d . . . . .
C76 C -0.1878(3) 1.1525(2) 0.4315(2) 0.0667(10) Uani 1 1 d . . . . .
C75 C -0.2623(3) 1.1404(2) 0.4747(2) 0.0695(11) Uani 1 1 d . . . . .
C53 C 0.3621(2) 0.5503(2) 0.6544(2) 0.0616(9) Uani 1 1 d . . . . .
C82 C -0.2972(2) 1.0984(2) 0.3260(2) 0.0623(9) Uani 1 1 d . . . . .
C85 C -0.3809(2) 1.1509(2) 0.1954(2) 0.0664(10) Uani 1 1 d . . . . .
C69 C -0.1047(2) 0.7078(2) 0.5385(2) 0.0667(10) Uani 1 1 d . . . . .
C36 C 0.6261(2) 0.6297(2) 0.6974(2) 0.0648(10) Uani 1 1 d . . . . .
C5 C 1.3601(2) 0.0613(2) 1.1686(2) 0.0680(10) Uani 1 1 d . . . . .
C50 C 0.4202(2) 0.6731(2) 0.6131(2) 0.0698(10) Uani 1 1 d . . . . .
H50 H 0.4124 0.7316 0.5901 0.084 Uiso 1 1 calc R U . . .
C31 C 0.7087(2) 0.5857(2) 0.8256(2) 0.0616(9) Uani 1 1 d . . . . .
C32 C 0.6207(2) 0.6108(2) 0.8235(2) 0.0685(10) Uani 1 1 d . . . . .
H32 H 0.5876 0.6134 0.8658 0.082 Uiso 1 1 calc R U . . .
C25 C 0.7428(3) 0.6422(2) 0.9675(3) 0.0753(12) Uani 1 1 d . . . . .
C34 C 0.5804(2) 0.6321(3) 0.7615(2) 0.0729(11) Uani 1 1 d . . . . .
H34 H 0.5210 0.6485 0.7628 0.087 Uiso 1 1 calc R U . . .
C26 C 0.8164(3) 0.6513(2) 0.9233(2) 0.0693(11) Uani 1 1 d . . . . .
C70 C -0.1395(2) 0.8001(2) 0.5006(2) 0.0672(10) Uani 1 1 d . . . . .
C54 C 0.2938(2) 0.5119(2) 0.6561(2) 0.0676(10) Uani 1 1 d . . . . .
C52 C 0.3534(2) 0.6373(2) 0.6207(2) 0.0727(11) Uani 1 1 d . . . . .
H52 H 0.3012 0.6723 0.6028 0.087 Uiso 1 1 calc R U . . .
C43 C 0.5705(9) 0.7740(8) 0.5157(5) 0.069(3) Uani 0.48(3) 1 d G U P A 2
C44 C 0.6214(9) 0.7025(8) 0.5041(5) 0.068(2) Uani 0.48(3) 1 d G U P A 2
C46 C 0.6551(7) 0.7089(11) 0.4336(5) 0.086(3) Uani 0.48(3) 1 d G U P A 2
H46 H 0.6891 0.6611 0.4258 0.104 Uiso 0.48(3) 1 calc R U P A 2
C48 C 0.6380(9) 0.7868(13) 0.3746(4) 0.095(4) Uani 0.48(3) 1 d G U P A 2
H48 H 0.6605 0.7911 0.3275 0.114 Uiso 0.48(3) 1 calc R U P A 2
C47 C 0.5871(10) 0.8583(11) 0.3862(6) 0.104(5) Uani 0.48(3) 1 d G U P A 2
H47 H 0.5757 0.9104 0.3468 0.125 Uiso 0.48(3) 1 calc R U P A 2
C45 C 0.5534(9) 0.8519(8) 0.4567(7) 0.087(3) Uani 0.48(3) 1 d G U P A 2
H45 H 0.5194 0.8997 0.4645 0.105 Uiso 0.48(3) 1 calc R U P A 2
C63 C 0.0139(2) 0.4422(2) 0.6297(2) 0.0695(10) Uani 1 1 d . . . . .
C49 C 0.5056(2) 0.5409(2) 0.6733(3) 0.0727(11) Uani 1 1 d . . . . .
H49 H 0.5579 0.5071 0.6920 0.087 Uiso 1 1 calc R U . . .
C23 C 0.7495(3) 0.4116(2) 0.9583(3) 0.0795(12) Uani 1 1 d . . . . .
H23 H 0.6960 0.4295 0.9397 0.095 Uiso 1 1 calc R U . . .
C11 C 1.1468(2) -0.0485(2) 1.2234(2) 0.0718(11) Uani 1 1 d . . . . .
C64 C -0.0291(2) 0.5334(2) 0.6021(2) 0.0662(10) Uani 1 1 d . . . . .
C20 C 0.8579(2) 0.2995(2) 1.0301(2) 0.0703(11) Uani 1 1 d . . . . .
C59 C 0.1610(2) 0.4434(2) 0.6555(2) 0.0691(10) Uani 1 1 d . . . . .
C88 C -0.4503(3) 1.3063(3) 0.0177(3) 0.0770(11) Uani 1 1 d . . . . .
C6 C 1.2886(2) 0.0205(2) 1.1859(2) 0.0715(11) Uani 1 1 d . . . . .
C78 C -0.1346(3) 1.1941(3) 0.4412(3) 0.0795(12) Uani 1 1 d . . . . .
H78 H -0.0837 1.2000 0.4126 0.095 Uiso 1 1 calc R U . . .
C51 C 0.4409(2) 0.5021(2) 0.6830(2) 0.0738(11) Uani 1 1 d . . . . .
H51 H 0.4497 0.4437 0.7086 0.089 Uiso 1 1 calc R U . . .
C3 C 1.4134(3) 0.1853(3) 1.1256(3) 0.0801(12) Uani 1 1 d . . . . .
H3 H 1.4018 0.2442 1.1072 0.096 Uiso 1 1 calc R U . . .
C73 C -0.2538(3) 0.9194(2) 0.4484(3) 0.0800(12) Uani 1 1 d . . . . .
H73 H -0.3105 0.9404 0.4361 0.096 Uiso 1 1 calc R U . . .
C19 C 0.8911(2) 0.2099(2) 1.0792(2) 0.0722(11) Uani 1 1 d . . . . .
C77 C -0.2895(3) 1.1733(3) 0.5295(2) 0.0823(12) Uani 1 1 d . . . . .
H77 H -0.3404 1.1672 0.5581 0.099 Uiso 1 1 calc R U . . .
C66 C -0.0503(3) 0.6751(2) 0.5948(2) 0.0772(11) Uani 1 1 d . . . . .
H66 H -0.0378 0.7115 0.6117 0.093 Uiso 1 1 calc R U . . .
C87 C -0.3987(3) 1.2420(4) -0.0013(3) 0.0917(15) Uani 1 1 d . . . . .
C81 C -0.3840(3) 1.1348(3) 0.3233(2) 0.0767(11) Uani 1 1 d . . . . .
H81 H -0.4154 1.1425 0.3645 0.092 Uiso 1 1 calc R U . . .
C67 C -0.0869(3) 0.5648(2) 0.5489(2) 0.0747(11) Uani 1 1 d . . . . .
H67 H -0.1005 0.5277 0.5334 0.090 Uiso 1 1 calc R U . . .
C57 C 0.1806(3) 0.5101(2) 0.5952(2) 0.0748(11) Uani 1 1 d . . . . .
H57 H 0.1506 0.5317 0.5532 0.090 Uiso 1 1 calc R U . . .
C35 C 0.7150(3) 0.6024(3) 0.6976(3) 0.0792(12) Uani 1 1 d . . . . .
H35 H 0.7477 0.5983 0.6556 0.095 Uiso 1 1 calc R U . . .
C55 C 0.2445(3) 0.5455(2) 0.5961(2) 0.0761(12) Uani 1 1 d . . . . .
H55 H 0.2547 0.5929 0.5557 0.091 Uiso 1 1 calc R U . . .
C72 C -0.2230(3) 0.8330(2) 0.4835(3) 0.0827(13) Uani 1 1 d . . . . .
H72 H -0.2591 0.7970 0.4955 0.099 Uiso 1 1 calc R U . . .
C14 C 0.9599(2) 0.0420(2) 1.1706(2) 0.0692(10) Uani 1 1 d . . . . .
C21 C 0.7773(3) 0.3274(3) 1.0027(3) 0.0787(12) Uani 1 1 d . . . . .
H21 H 0.7430 0.2898 1.0143 0.094 Uiso 1 1 calc R U . . .
C13 C 0.9920(2) -0.0473(2) 1.2216(2) 0.0707(11) Uani 1 1 d . . . . .
C60 C 0.0942(2) 0.4034(2) 0.6543(2) 0.0690(10) Uani 1 1 d . . . . .
C24 C 0.8723(2) 0.4423(2) 0.9667(3) 0.0784(12) Uani 1 1 d . . . . .
H24 H 0.9052 0.4812 0.9543 0.094 Uiso 1 1 calc R U . . .
C68 C -0.1248(2) 0.6505(2) 0.5182(2) 0.0715(10) Uani 1 1 d . . . . .
H68 H -0.1645 0.6700 0.4832 0.086 Uiso 1 1 calc R U . . .
C74 C -0.1227(2) 0.9425(2) 0.4475(3) 0.0804(13) Uani 1 1 d . . . . .
H74 H -0.0881 0.9798 0.4363 0.096 Uiso 1 1 calc R U . . .
C33 C 0.7545(3) 0.5810(3) 0.7623(3) 0.0818(13) Uani 1 1 d . . . . .
H33 H 0.8138 0.5631 0.7621 0.098 Uiso 1 1 calc R U . . .
C61 C 0.0280(2) 0.2781(2) 0.6737(2) 0.0714(11) Uani 1 1 d . . . . .
C71 C -0.0883(3) 0.8575(2) 0.4798(3) 0.0851(13) Uani 1 1 d . . . . .
H71 H -0.0304 0.8376 0.4881 0.102 Uiso 1 1 calc R U . . .
C22 C 0.9044(3) 0.3592(3) 1.0115(3) 0.0870(14) Uani 1 1 d . . . . .
H22 H 0.9580 0.3431 1.0295 0.104 Uiso 1 1 calc R U . . .
C80 C -0.1610(4) 1.2267(3) 0.4963(3) 0.0956(15) Uani 1 1 d . . . . .
H80 H -0.1275 1.2561 0.5040 0.115 Uiso 1 1 calc R U . . .
C84 C -0.4250(3) 1.1603(3) 0.2591(3) 0.0788(12) Uani 1 1 d . . . . .
H84 H -0.4836 1.1843 0.2588 0.095 Uiso 1 1 calc R U . . .
C79 C -0.2351(4) 1.2163(3) 0.5389(3) 0.0910(14) Uani 1 1 d . . . . .
H79 H -0.2503 1.2383 0.5754 0.109 Uiso 1 1 calc R U . . .
C12 C 1.0701(3) -0.0842(2) 1.2456(2) 0.0722(11) Uani 1 1 d . . . . .
C62 C 0.0119(2) 0.2037(2) 0.6984(2) 0.0711(10) Uani 1 1 d . . . . .
C4 C 1.3476(3) 0.1461(3) 1.1380(3) 0.0856(14) Uani 1 1 d . . . . .
H4 H 1.2932 0.1795 1.1248 0.103 Uiso 1 1 calc R U . . .
C15 C 0.9093(3) 0.0618(3) 1.1141(3) 0.0827(13) Uani 1 1 d . . . . .
H15 H 0.8968 0.0179 1.1073 0.099 Uiso 1 1 calc R U . . .
C65 C -0.0144(3) 0.5893(2) 0.6260(3) 0.0788(12) Uani 1 1 d . . . . .
H65 H 0.0209 0.5688 0.6645 0.095 Uiso 1 1 calc R U . . .
C56 C 0.2745(3) 0.4435(3) 0.7164(3) 0.0828(13) Uani 1 1 d . . . . .
H56 H 0.3054 0.4210 0.7580 0.099 Uiso 1 1 calc R U . . .
C83 C -0.2548(3) 1.0868(3) 0.2646(3) 0.0870(13) Uani 1 1 d . . . . .
H83 H -0.1966 1.0614 0.2654 0.104 Uiso 1 1 calc R U . . .
C18 C 0.9400(3) 0.1911(2) 1.1376(3) 0.0813(12) Uani 1 1 d . . . . .
H18 H 0.9506 0.2348 1.1458 0.098 Uiso 1 1 calc R U . . .
C58 C 0.2106(3) 0.4080(3) 0.7162(3) 0.0886(14) Uani 1 1 d . . . . .
H58 H 0.2004 0.3605 0.7565 0.106 Uiso 1 1 calc R U . . .
C17 C 0.8771(3) 0.1437(3) 1.0682(3) 0.0813(12) Uani 1 1 d . . . . .
H17 H 0.8457 0.1547 1.0294 0.098 Uiso 1 1 calc R U . . .
C86 C -0.2955(3) 1.1117(3) 0.2007(3) 0.0893(14) Uani 1 1 d . . . . .
H86 H -0.2639 1.1015 0.1605 0.107 Uiso 1 1 calc R U . . .
C28 C 0.8708(3) 0.6944(3) 0.9283(3) 0.0905(14) Uani 1 1 d . . . . .
H28 H 0.9202 0.6996 0.8972 0.109 Uiso 1 1 calc R U . . .
C2 C 1.5065(3) 0.0564(3) 1.1690(3) 0.0876(14) Uani 1 1 d . . . . .
H2 H 1.5621 0.0246 1.1796 0.105 Uiso 1 1 calc R U . . .
C8 C 1.2319(3) 0.0433(3) 1.1347(3) 0.0958(15) Uani 1 1 d . . . . .
H8 H 1.2408 0.0819 1.0872 0.115 Uiso 1 1 calc R U . . .
C1 C 1.4444(3) 0.0147(3) 1.1844(3) 0.0913(15) Uani 1 1 d . . . . .
H1 H 1.4574 -0.0443 1.2053 0.110 Uiso 1 1 calc R U . . .
C27 C 0.7175(4) 0.6780(3) 1.0209(3) 0.0918(14) Uani 1 1 d . . . . .
H27 H 0.6672 0.6736 1.0508 0.110 Uiso 1 1 calc R U . . .
B3 B -0.2491(3) 1.0776(2) 0.3953(3) 0.0663(12) Uani 1 1 d . . . . .
C10 C 1.1608(3) 0.0092(3) 1.1529(3) 0.0920(15) Uani 1 1 d . . . . .
H10 H 1.1224 0.0253 1.1175 0.110 Uiso 1 1 calc R U . . .
B2 B 0.5808(3) 0.6648(3) 0.6230(3) 0.0667(9) Uani 1 1 d . U . . .
C16 C 0.9723(3) 0.1074(2) 1.1830(3) 0.0806(12) Uani 1 1 d . . . . .
H16 H 1.0030 0.0957 1.2225 0.097 Uiso 1 1 calc R U . . .
B1 B 0.7539(3) 0.5700(3) 0.8961(3) 0.0629(11) Uani 1 1 d . . . . .
C7 C 1.2754(3) -0.0400(3) 1.2544(3) 0.0981(16) Uani 1 1 d . . . . .
H7 H 1.3148 -0.0582 1.2894 0.118 Uiso 1 1 calc R U . . .
B4 B -0.4280(3) 1.1863(3) 0.1212(3) 0.0733(13) Uani 1 1 d . . . . .
C9 C 1.2067(3) -0.0738(3) 1.2723(3) 0.0967(16) Uani 1 1 d . . . . .
H9 H 1.2005 -0.1152 1.3189 0.116 Uiso 1 1 calc R U . . .
C29 C 0.7748(5) 0.7213(4) 1.0253(4) 0.120(2) Uani 1 1 d . . . . .
H29 H 0.7624 0.7460 1.0598 0.144 Uiso 1 1 calc R U . . .
C30 C 0.8513(4) 0.7280(3) 0.9781(4) 0.1093(18) Uani 1 1 d . . . . .
H30 H 0.8878 0.7566 0.9828 0.131 Uiso 1 1 calc R U . . .
C89 C -0.4808(4) 1.3843(4) -0.0328(3) 0.1053(17) Uani 1 1 d . . . . .
H89 H -0.5176 1.4263 -0.0181 0.126 Uiso 1 1 calc R U . . .
C92 C -0.3739(4) 1.2543(5) -0.0740(4) 0.125(2) Uani 1 1 d . . . . .
H92 H -0.3399 1.2108 -0.0880 0.150 Uiso 1 1 calc R U . . .
C91 C -0.4037(6) 1.3374(7) -0.1257(4) 0.148(3) Uani 1 1 d . . . . .
H91 H -0.3868 1.3498 -0.1753 0.178 Uiso 1 1 calc R U . . .
C90 C -0.4574(6) 1.4010(6) -0.1047(5) 0.149(3) Uani 1 1 d . . . . .
H90 H -0.4772 1.4549 -0.1400 0.178 Uiso 1 1 calc R U . . .
O4 O 0.5422(12) 0.7603(12) 0.5942(10) 0.070(3) Uani 0.52(3) 1 d . U P A 1
O3 O 0.6353(12) 0.6494(11) 0.5567(8) 0.081(3) Uani 0.52(3) 1 d . U P A 1
C37 C 0.5631(9) 0.7886(8) 0.5214(4) 0.075(3) Uani 0.52(3) 1 d G U P A 1
C38 C 0.6144(9) 0.7257(9) 0.4980(5) 0.080(3) Uani 0.52(3) 1 d G U P A 1
C40 C 0.6394(9) 0.7453(12) 0.4237(6) 0.101(3) Uani 0.52(3) 1 d G U P A 1
H40 H 0.6738 0.7032 0.4080 0.121 Uiso 0.52(3) 1 calc R U P A 1
C42 C 0.6130(12) 0.8277(13) 0.3728(4) 0.104(4) Uani 0.52(3) 1 d G U P A 1
H42 H 0.6297 0.8408 0.3231 0.125 Uiso 0.52(3) 1 calc R U P A 1
C41 C 0.5616(11) 0.8906(10) 0.3963(5) 0.114(4) Uani 0.52(3) 1 d G U P A 1
H41 H 0.5439 0.9458 0.3622 0.137 Uiso 0.52(3) 1 calc R U P A 1
C39 C 0.5366(9) 0.8710(8) 0.4705(6) 0.081(3) Uani 0.52(3) 1 d G U P A 1
H39 H 0.5022 0.9131 0.4862 0.097 Uiso 0.52(3) 1 calc R U P A 1

loop_
_atom_site_aniso_label
_atom_site_aniso_U_11
_atom_site_aniso_U_22
_atom_site_aniso_U_33
_atom_site_aniso_U_23
_atom_site_aniso_U_13
_atom_site_aniso_U_12
S1 0.0592(5) 0.0462(5) 0.1068(8) -0.0073(5) -0.0186(5) -0.0159(4)
S4 0.0622(6) 0.0469(5) 0.1147(9) -0.0048(5) -0.0288(6) -0.0190(4)
S2 0.0692(6) 0.0482(5) 0.1062(8) 0.0019(5) -0.0309(6) -0.0222(4)
S3 0.0613(6) 0.0465(5) 0.1125(8) -0.0059(5) -0.0246(5) -0.0163(4)
O1 0.0651(15) 0.0585(15) 0.0789(17) -0.0057(13) -0.0259(13) -0.0216(12)
O8 0.0602(15) 0.0508(14) 0.0853(18) -0.0146(13) -0.0205(13) -0.0140(11)
O6 0.058(6) 0.066(2) 0.070(3) -0.0115(17) -0.018(3) -0.023(2)
O2 0.0627(15) 0.0548(14) 0.0746(16) -0.0061(12) -0.0225(13) -0.0164(12)
O7 0.0602(14) 0.0490(13) 0.0742(16) -0.0058(12) -0.0155(13) -0.0135(11)
O10 0.0735(17) 0.0666(17) 0.086(2) -0.0063(14) -0.0247(15) -0.0279(14)
O5 0.055(4) 0.072(4) 0.073(3) -0.015(3) -0.012(2) -0.027(3)
N3 0.0505(16) 0.0534(17) 0.0749(19) -0.0089(14) -0.0209(14) -0.0143(13)
N2 0.0570(17) 0.0484(16) 0.077(2) -0.0037(14) -0.0257(15) -0.0128(13)
O9 0.0724(18) 0.105(2) 0.096(2) -0.039(2) -0.0061(17) -0.0338(17)
N4 0.0531(16) 0.0401(15) 0.089(2) -0.0080(14) -0.0273(15) -0.0093(12)
N1 0.0496(16) 0.0600(18) 0.085(2) -0.0101(16) -0.0219(15) -0.0193(14)
C76 0.067(2) 0.0363(17) 0.082(3) -0.0005(17) -0.035(2) -0.0072(15)
C75 0.074(3) 0.0407(18) 0.077(3) -0.0001(18) -0.032(2) -0.0063(17)
C53 0.0492(18) 0.0502(19) 0.076(2) -0.0082(17) -0.0194(17) -0.0138(15)
C82 0.055(2) 0.0416(18) 0.080(3) -0.0107(17) -0.0200(19) -0.0064(15)
C85 0.052(2) 0.064(2) 0.077(3) -0.0119(19) -0.0145(19) -0.0216(17)
C69 0.0514(19) 0.0444(18) 0.091(3) -0.0089(18) -0.0215(19) -0.0072(15)
C36 0.0509(19) 0.064(2) 0.073(2) -0.0093(18) -0.0176(18) -0.0216(16)
C5 0.055(2) 0.0498(19) 0.086(3) -0.0056(18) -0.0200(19) -0.0164(16)
C50 0.052(2) 0.056(2) 0.089(3) -0.0076(19) -0.0245(19) -0.0153(16)
C31 0.059(2) 0.0474(18) 0.068(2) -0.0051(16) -0.0191(18) -0.0144(15)
C32 0.059(2) 0.067(2) 0.068(2) -0.0086(18) -0.0164(18) -0.0189(18)
C25 0.078(3) 0.047(2) 0.086(3) -0.004(2) -0.033(2) -0.0101(19)
C34 0.049(2) 0.078(3) 0.084(3) -0.017(2) -0.017(2) -0.0174(18)
C26 0.072(2) 0.0435(19) 0.080(3) -0.0028(18) -0.032(2) -0.0102(17)
C70 0.055(2) 0.0423(18) 0.092(3) -0.0072(18) -0.0276(19) -0.0094(15)
C54 0.062(2) 0.0450(19) 0.086(3) -0.0065(18) -0.0227(19) -0.0161(16)
C52 0.053(2) 0.053(2) 0.104(3) -0.010(2) -0.031(2) -0.0140(16)
C43 0.057(5) 0.078(4) 0.071(3) -0.014(2) -0.017(3) -0.029(3)
C44 0.054(5) 0.075(4) 0.073(3) -0.014(3) -0.015(2) -0.030(3)
C46 0.072(6) 0.102(7) 0.075(3) -0.018(3) -0.012(3) -0.025(5)
C48 0.085(7) 0.107(7) 0.080(4) -0.014(4) -0.018(3) -0.030(5)
C47 0.104(9) 0.109(7) 0.079(4) -0.014(3) -0.015(4) -0.024(5)
C45 0.086(7) 0.084(4) 0.078(4) -0.009(3) -0.019(4) -0.026(4)
C63 0.062(2) 0.0454(19) 0.089(3) -0.0020(18) -0.0238(19) -0.0196(16)
C49 0.0499(19) 0.053(2) 0.106(3) -0.014(2) -0.035(2) -0.0078(16)
C23 0.060(2) 0.056(2) 0.105(3) 0.000(2) -0.036(2) -0.0203(18)
C11 0.062(2) 0.054(2) 0.091(3) -0.0083(19) -0.023(2) -0.0212(17)
C64 0.0526(19) 0.0487(19) 0.083(3) -0.0065(18) -0.0194(18) -0.0107(15)
C20 0.061(2) 0.048(2) 0.085(3) -0.0050(18) -0.022(2) -0.0109(16)
C59 0.0530(19) 0.0482(19) 0.094(3) -0.0077(19) -0.0227(19) -0.0133(15)
C88 0.073(3) 0.085(3) 0.075(3) -0.019(2) -0.007(2) -0.039(2)
C6 0.058(2) 0.051(2) 0.088(3) 0.0025(18) -0.026(2) -0.0186(16)
C78 0.076(3) 0.058(2) 0.099(3) -0.012(2) -0.039(2) -0.015(2)
C51 0.064(2) 0.0459(19) 0.101(3) -0.0116(19) -0.033(2) -0.0075(17)
C3 0.061(2) 0.055(2) 0.110(3) -0.009(2) -0.019(2) -0.0209(18)
C73 0.053(2) 0.054(2) 0.119(3) -0.009(2) -0.035(2) -0.0109(17)
C19 0.063(2) 0.048(2) 0.093(3) -0.0054(19) -0.022(2) -0.0170(17)
C77 0.096(3) 0.058(2) 0.069(3) -0.001(2) -0.020(2) -0.009(2)
C66 0.080(3) 0.053(2) 0.096(3) -0.018(2) -0.036(2) -0.0102(19)
C87 0.076(3) 0.126(4) 0.076(3) -0.020(3) -0.011(2) -0.053(3)
C81 0.057(2) 0.078(3) 0.081(3) -0.015(2) -0.014(2) -0.0142(19)
C67 0.071(2) 0.050(2) 0.098(3) -0.016(2) -0.025(2) -0.0139(18)
C57 0.073(2) 0.054(2) 0.089(3) -0.0009(19) -0.035(2) -0.0261(18)
C35 0.054(2) 0.096(3) 0.085(3) -0.031(2) -0.021(2) -0.012(2)
C55 0.067(2) 0.053(2) 0.095(3) 0.0025(19) -0.029(2) -0.0282(18)
C72 0.057(2) 0.048(2) 0.134(4) -0.018(2) -0.028(2) -0.0118(17)
C14 0.065(2) 0.0475(19) 0.087(3) -0.0103(18) -0.019(2) -0.0170(17)
C21 0.066(2) 0.059(2) 0.103(3) -0.012(2) -0.030(2) -0.0188(19)
C13 0.061(2) 0.0461(19) 0.096(3) -0.0114(19) -0.020(2) -0.0152(16)
C60 0.059(2) 0.0470(19) 0.087(3) -0.0040(18) -0.0189(19) -0.0172(16)
C24 0.061(2) 0.049(2) 0.113(3) -0.004(2) -0.038(2) -0.0158(17)
C68 0.062(2) 0.055(2) 0.091(3) -0.015(2) -0.028(2) -0.0110(17)
C74 0.058(2) 0.0442(19) 0.125(4) -0.010(2) -0.027(2) -0.0133(16)
C33 0.054(2) 0.078(3) 0.102(3) -0.020(2) -0.028(2) -0.0092(19)
C61 0.063(2) 0.049(2) 0.089(3) -0.0054(18) -0.022(2) -0.0141(17)
C71 0.062(2) 0.050(2) 0.132(4) -0.015(2) -0.039(2) -0.0075(18)
C22 0.062(2) 0.059(2) 0.121(4) -0.001(2) -0.042(2) -0.0163(19)
C80 0.112(4) 0.065(3) 0.108(4) -0.020(3) -0.052(3) -0.012(3)
C84 0.048(2) 0.088(3) 0.091(3) -0.023(2) -0.023(2) -0.0090(19)
C79 0.114(4) 0.064(3) 0.090(3) -0.023(2) -0.044(3) -0.003(3)
C12 0.067(2) 0.0451(19) 0.094(3) -0.0046(18) -0.023(2) -0.0201(17)
C62 0.057(2) 0.058(2) 0.089(3) -0.013(2) -0.0204(19) -0.0144(17)
C4 0.053(2) 0.063(2) 0.120(4) -0.004(2) -0.028(2) -0.0192(18)
C15 0.085(3) 0.053(2) 0.107(3) -0.013(2) -0.032(3) -0.023(2)
C65 0.075(3) 0.053(2) 0.095(3) -0.007(2) -0.037(2) -0.0119(19)
C56 0.068(2) 0.068(3) 0.099(3) -0.003(2) -0.033(2) -0.025(2)
C83 0.061(2) 0.084(3) 0.105(4) -0.030(3) -0.029(3) 0.002(2)
C18 0.086(3) 0.048(2) 0.101(3) -0.011(2) -0.034(2) -0.0138(19)
C58 0.085(3) 0.065(2) 0.099(3) 0.007(2) -0.029(2) -0.038(2)
C17 0.079(3) 0.060(2) 0.097(3) -0.014(2) -0.032(2) -0.015(2)
C86 0.064(3) 0.105(4) 0.095(3) -0.036(3) -0.020(2) -0.010(2)
C28 0.092(3) 0.068(3) 0.110(4) -0.021(3) -0.034(3) -0.021(2)
C2 0.055(2) 0.065(3) 0.135(4) -0.025(3) -0.029(2) -0.0099(19)
C8 0.080(3) 0.090(3) 0.104(3) -0.003(3) -0.019(3) -0.046(3)
C1 0.061(2) 0.055(2) 0.145(4) -0.022(3) -0.021(3) -0.0115(19)
C27 0.101(4) 0.067(3) 0.100(3) -0.025(3) -0.030(3) -0.008(2)
B3 0.054(2) 0.038(2) 0.093(3) -0.005(2) -0.029(2) -0.0077(17)
C10 0.079(3) 0.086(3) 0.095(3) 0.004(2) -0.032(2) -0.040(2)
B2 0.0549(19) 0.0674(19) 0.0720(19) -0.0117(13) -0.0155(15) -0.0224(15)
C16 0.083(3) 0.051(2) 0.097(3) -0.004(2) -0.038(2) -0.0184(19)
B1 0.060(2) 0.046(2) 0.070(3) -0.0013(19) -0.024(2) -0.0145(18)
C7 0.079(3) 0.079(3) 0.117(4) 0.004(3) -0.043(3) -0.030(2)
B4 0.057(2) 0.079(3) 0.084(3) -0.018(3) -0.013(2) -0.033(2)
C9 0.096(3) 0.087(3) 0.091(3) 0.007(3) -0.032(3) -0.046(3)
C29 0.132(5) 0.086(4) 0.153(6) -0.055(4) -0.064(5) 0.004(4)
C30 0.114(4) 0.077(3) 0.145(5) -0.035(4) -0.048(4) -0.024(3)
C89 0.110(4) 0.097(4) 0.087(4) 0.005(3) -0.022(3) -0.046(3)
C92 0.113(5) 0.152(6) 0.108(5) -0.040(4) 0.004(4) -0.053(4)
C91 0.157(7) 0.195(9) 0.082(4) -0.020(5) -0.003(4) -0.081(7)
C90 0.174(8) 0.126(6) 0.124(7) -0.012(5) -0.029(5) -0.049(6)
O4 0.060(6) 0.067(2) 0.075(3) -0.0093(17) -0.015(3) -0.023(2)
O3 0.074(5) 0.085(4) 0.080(3) -0.022(3) -0.004(3) -0.030(3)
C37 0.066(5) 0.083(4) 0.076(3) -0.013(2) -0.014(3) -0.039(3)
C38 0.068(5) 0.088(5) 0.084(3) -0.018(3) -0.012(3) -0.038(4)
C40 0.107(8) 0.107(7) 0.086(3) -0.022(3) -0.004(3) -0.048(5)
C42 0.118(9) 0.106(7) 0.084(4) -0.022(3) -0.004(4) -0.044(5)
C41 0.140(10) 0.106(7) 0.079(4) -0.017(3) -0.004(4) -0.037(6)
C39 0.081(6) 0.084(4) 0.076(4) -0.014(3) -0.014(3) -0.036(3)

_geom_special_details            
;
 All esds (except the esd in the dihedral angle between two l.s. planes)
 are estimated using the full covariance matrix.  The cell esds are taken
 into account individually in the estimation of esds in distances, angles
 and torsion angles; correlations between esds in cell parameters are only
 used when they are defined by crystal symmetry.  An approximate (isotropic)
 treatment of cell esds is used for estimating esds involving l.s. planes.
;
loop_
_geom_bond_atom_site_label_1
_geom_bond_atom_site_label_2
_geom_bond_distance
_geom_bond_site_symmetry_2
_geom_bond_publ_flag
S1 C13 1.761(4) . ?
S1 C62 1.751(4) 2_657 ?
S4 C63 1.770(4) . ?
S4 C61 1.750(4) . ?
S2 C12 1.761(4) 2_657 ?
S2 C62 1.754(4) . ?
S3 C60 1.757(4) . ?
S3 C61 1.762(4) . ?
O1 C26 1.377(5) . ?
O1 B1 1.494(5) . ?
O8 C76 1.361(5) . ?
O8 B3 1.501(5) . ?
O6 C43 1.328(18) . ?
O6 B2 1.41(2) . ?
O2 C25 1.368(5) . ?
O2 B1 1.446(6) . ?
O7 C75 1.344(5) . ?
O7 B3 1.458(6) . ?
O10 C88 1.353(5) . ?
O10 B4 1.470(6) . ?
O5 C44 1.348(11) . ?
O5 B2 1.453(17) . ?
N3 C50 1.365(4) . ?
N3 C49 1.320(5) . ?
N3 B2 1.653(5) . ?
N2 C23 1.326(5) . ?
N2 C24 1.338(5) . ?
N2 B1 1.640(5) . ?
O9 C87 1.375(6) . ?
O9 B4 1.475(6) . ?
N4 C73 1.336(5) . ?
N4 C74 1.346(5) . ?
N4 B3 1.660(5) . ?
N1 C3 1.319(5) . ?
N1 C2 1.323(5) . ?
N1 B4 1.648(5) 1_746 ?
C76 C75 1.380(6) . ?
C76 C78 1.381(6) . ?
C75 C77 1.396(7) . ?
C53 C54 1.463(5) . ?
C53 C52 1.386(5) . ?
C53 C51 1.394(5) . ?
C82 C81 1.381(5) . ?
C82 C83 1.361(6) . ?
C82 B3 1.574(6) . ?
C85 C84 1.397(6) . ?
C85 C86 1.371(6) . ?
C85 B4 1.596(6) . ?
C69 C70 1.478(5) . ?
C69 C66 1.386(5) . ?
C69 C68 1.381(6) . ?
C36 C34 1.374(6) . ?
C36 C35 1.395(5) . ?
C36 B2 1.585(6) . ?
C5 C6 1.472(5) . ?
C5 C4 1.342(5) . ?
C5 C1 1.404(5) . ?
C50 H50 0.9300 . ?
C50 C52 1.377(5) . ?
C31 C32 1.383(5) . ?
C31 C33 1.373(6) . ?
C31 B1 1.594(6) . ?
C32 H32 0.9300 . ?
C32 C34 1.369(5) . ?
C25 C26 1.368(6) . ?
C25 C27 1.406(7) . ?
C34 H34 0.9300 . ?
C26 C28 1.377(6) . ?
C70 C72 1.367(5) . ?
C70 C71 1.396(5) . ?
C54 C55 1.387(5) . ?
C54 C56 1.382(5) . ?
C52 H52 0.9300 . ?
C43 C44 1.3900 . ?
C43 C45 1.3900 . ?
C44 C46 1.3900 . ?
C46 H46 0.9300 . ?
C46 C48 1.3900 . ?
C48 H48 0.9300 . ?
C48 C47 1.3900 . ?
C47 H47 0.9300 . ?
C47 C45 1.3900 . ?
C45 H45 0.9300 . ?
C63 C64 1.475(5) . ?
C63 C60 1.368(5) . ?
C49 H49 0.9300 . ?
C49 C51 1.372(5) . ?
C23 H23 0.9300 . ?
C23 C21 1.376(5) . ?
C11 C12 1.488(5) . ?
C11 C10 1.385(6) . ?
C11 C9 1.357(6) . ?
C64 C67 1.379(5) . ?
C64 C65 1.366(6) . ?
C20 C19 1.482(5) . ?
C20 C21 1.393(5) . ?
C20 C22 1.378(5) . ?
C59 C57 1.366(5) . ?
C59 C60 1.480(5) . ?
C59 C58 1.399(6) . ?
C88 C87 1.364(7) . ?
C88 C89 1.347(7) . ?
C6 C8 1.361(6) . ?
C6 C7 1.376(6) . ?
C78 H78 0.9300 . ?
C78 C80 1.398(7) . ?
C51 H51 0.9300 . ?
C3 H3 0.9300 . ?
C3 C4 1.384(5) . ?
C73 H73 0.9300 . ?
C73 C72 1.379(5) . ?
C19 C18 1.405(6) . ?
C19 C17 1.374(6) . ?
C77 H77 0.9300 . ?
C77 C79 1.415(7) . ?
C66 H66 0.9300 . ?
C66 C65 1.375(5) . ?
C87 C92 1.379(8) . ?
C81 H81 0.9300 . ?
C81 C84 1.399(6) . ?
C67 H67 0.9300 . ?
C67 C68 1.381(5) . ?
C57 H57 0.9300 . ?
C57 C55 1.379(5) . ?
C35 H35 0.9300 . ?
C35 C33 1.410(6) . ?
C55 H55 0.9300 . ?
C72 H72 0.9300 . ?
C14 C13 1.488(5) . ?
C14 C15 1.388(6) . ?
C14 C16 1.365(6) . ?
C21 H21 0.9300 . ?
C13 C12 1.330(5) . ?
C24 H24 0.9300 . ?
C24 C22 1.375(5) . ?
C68 H68 0.9300 . ?
C74 H74 0.9300 . ?
C74 C71 1.362(5) . ?
C33 H33 0.9300 . ?
C61 C62 1.301(5) . ?
C71 H71 0.9300 . ?
C22 H22 0.9300 . ?
C80 H80 0.9300 . ?
C80 C79 1.366(8) . ?
C84 H84 0.9300 . ?
C79 H79 0.9300 . ?
C12 S2 1.761(4) 2_657 ?
C62 S1 1.751(4) 2_657 ?
C4 H4 0.9300 . ?
C15 H15 0.9300 . ?
C15 C17 1.367(6) . ?
C65 H65 0.9300 . ?
C56 H56 0.9300 . ?
C56 C58 1.374(6) . ?
C83 H83 0.9300 . ?
C83 C86 1.393(7) . ?
C18 H18 0.9300 . ?
C18 C16 1.386(5) . ?
C58 H58 0.9300 . ?
C17 H17 0.9300 . ?
C86 H86 0.9300 . ?
C28 H28 0.9300 . ?
C28 C30 1.315(8) . ?
C2 H2 0.9300 . ?
C2 C1 1.351(6) . ?
C8 H8 0.9300 . ?
C8 C10 1.393(6) . ?
C1 H1 0.9300 . ?
C27 H27 0.9300 . ?
C27 C29 1.414(8) . ?
C10 H10 0.9300 . ?
B2 O4 1.525(19) . ?
B2 O3 1.539(16) . ?
C16 H16 0.9300 . ?
C7 H7 0.9300 . ?
C7 C9 1.353(6) . ?
B4 N1 1.648(5) 1_364 ?
C9 H9 0.9300 . ?
C29 H29 0.9300 . ?
C29 C30 1.430(9) . ?
C30 H30 0.9300 . ?
C89 H89 0.9300 . ?
C89 C90 1.349(10) . ?
C92 H92 0.9300 . ?
C92 C91 1.412(10) . ?
C91 H91 0.9300 . ?
C91 C90 1.386(11) . ?
C90 H90 0.9300 . ?
O4 C37 1.344(17) . ?
O3 C38 1.376(12) . ?
C37 C38 1.3900 . ?
C37 C39 1.3900 . ?
C38 C40 1.3900 . ?
C40 H40 0.9300 . ?
C40 C42 1.3900 . ?
C42 H42 0.9300 . ?
C42 C41 1.3900 . ?
C41 H41 0.9300 . ?
C41 C39 1.3900 . ?
C39 H39 0.9300 . ?

loop_
_geom_angle_atom_site_label_1
_geom_angle_atom_site_label_2
_geom_angle_atom_site_label_3
_geom_angle
_geom_angle_site_symmetry_1
_geom_angle_site_symmetry_3
_geom_angle_publ_flag
C62 S1 C13 95.06(17) 2_657 . ?
C61 S4 C63 96.94(18) . . ?
C62 S2 C12 95.42(18) . 2_657 ?
C60 S3 C61 96.27(17) . . ?
C26 O1 B1 104.8(3) . . ?
C76 O8 B3 105.2(3) . . ?
C43 O6 B2 107.8(11) . . ?
C25 O2 B1 105.8(3) . . ?
C75 O7 B3 106.5(3) . . ?
C88 O10 B4 106.9(4) . . ?
C44 O5 B2 104.7(10) . . ?
C50 N3 B2 121.1(3) . . ?
C49 N3 C50 117.9(3) . . ?
C49 N3 B2 120.9(3) . . ?
C23 N2 C24 118.0(3) . . ?
C23 N2 B1 121.4(3) . . ?
C24 N2 B1 120.2(3) . . ?
C87 O9 B4 104.2(4) . . ?
C73 N4 C74 118.0(3) . . ?
C73 N4 B3 119.4(3) . . ?
C74 N4 B3 122.5(3) . . ?
C3 N1 C2 118.2(3) . . ?
C3 N1 B4 121.2(3) . 1_746 ?
C2 N1 B4 120.6(3) . 1_746 ?
O8 C76 C75 110.6(4) . . ?
O8 C76 C78 126.5(4) . . ?
C75 C76 C78 122.9(5) . . ?
O7 C75 C76 111.8(4) . . ?
O7 C75 C77 127.3(4) . . ?
C76 C75 C77 120.7(4) . . ?
C52 C53 C54 121.5(3) . . ?
C52 C53 C51 116.0(3) . . ?
C51 C53 C54 122.4(3) . . ?
C81 C82 B3 120.8(4) . . ?
C83 C82 C81 117.2(4) . . ?
C83 C82 B3 121.9(3) . . ?
C84 C85 B4 121.1(3) . . ?
C86 C85 C84 115.8(4) . . ?
C86 C85 B4 123.0(4) . . ?
C66 C69 C70 121.8(4) . . ?
C68 C69 C70 120.9(4) . . ?
C68 C69 C66 117.2(3) . . ?
C34 C36 C35 118.2(4) . . ?
C34 C36 B2 121.5(3) . . ?
C35 C36 B2 120.1(4) . . ?
C4 C5 C6 121.5(3) . . ?
C4 C5 C1 116.1(4) . . ?
C1 C5 C6 122.4(3) . . ?
N3 C50 H50 119.6 . . ?
N3 C50 C52 120.7(3) . . ?
C52 C50 H50 119.6 . . ?
C32 C31 B1 121.2(4) . . ?
C33 C31 C32 116.5(4) . . ?
C33 C31 B1 122.2(3) . . ?
C31 C32 H32 118.8 . . ?
C34 C32 C31 122.5(4) . . ?
C34 C32 H32 118.8 . . ?
O2 C25 C26 111.7(4) . . ?
O2 C25 C27 126.9(4) . . ?
C26 C25 C27 121.4(4) . . ?
C36 C34 H34 119.3 . . ?
C32 C34 C36 121.3(3) . . ?
C32 C34 H34 119.3 . . ?
O1 C26 C28 126.4(4) . . ?
C25 C26 O1 110.5(4) . . ?
C25 C26 C28 123.1(5) . . ?
C72 C70 C69 121.4(3) . . ?
C72 C70 C71 117.0(3) . . ?
C71 C70 C69 121.6(3) . . ?
C55 C54 C53 119.7(3) . . ?
C56 C54 C53 122.7(4) . . ?
C56 C54 C55 117.6(3) . . ?
C53 C52 H52 119.2 . . ?
C50 C52 C53 121.7(3) . . ?
C50 C52 H52 119.2 . . ?
O6 C43 C44 108.9(9) . . ?
O6 C43 C45 130.9(9) . . ?
C44 C43 C45 120.0 . . ?
O5 C44 C43 110.8(8) . . ?
O5 C44 C46 129.1(8) . . ?
C46 C44 C43 120.0 . . ?
C44 C46 H46 120.0 . . ?
C44 C46 C48 120.0 . . ?
C48 C46 H46 120.0 . . ?
C46 C48 H48 120.0 . . ?
C47 C48 C46 120.0 . . ?
C47 C48 H48 120.0 . . ?
C48 C47 H47 120.0 . . ?
C45 C47 C48 120.0 . . ?
C45 C47 H47 120.0 . . ?
C43 C45 H45 120.0 . . ?
C47 C45 C43 120.0 . . ?
C47 C45 H45 120.0 . . ?
C64 C63 S4 116.0(3) . . ?
C60 C63 S4 115.4(3) . . ?
C60 C63 C64 128.7(3) . . ?
N3 C49 H49 118.1 . . ?
N3 C49 C51 123.7(3) . . ?
C51 C49 H49 118.1 . . ?
N2 C23 H23 118.2 . . ?
N2 C23 C21 123.6(4) . . ?
C21 C23 H23 118.2 . . ?
C10 C11 C12 122.0(4) . . ?
C9 C11 C12 120.1(4) . . ?
C9 C11 C10 117.9(4) . . ?
C67 C64 C63 118.9(4) . . ?
C65 C64 C63 123.4(4) . . ?
C65 C64 C67 117.6(3) . . ?
C21 C20 C19 121.4(3) . . ?
C22 C20 C19 121.3(4) . . ?
C22 C20 C21 117.2(4) . . ?
C57 C59 C60 121.0(4) . . ?
C57 C59 C58 118.9(3) . . ?
C58 C59 C60 119.9(3) . . ?
O10 C88 C87 109.7(4) . . ?
C89 C88 O10 127.9(5) . . ?
C89 C88 C87 122.4(5) . . ?
C8 C6 C5 120.7(4) . . ?
C8 C6 C7 117.8(4) . . ?
C7 C6 C5 121.5(4) . . ?
C76 C78 H78 121.7 . . ?
C76 C78 C80 116.7(5) . . ?
C80 C78 H78 121.7 . . ?
C53 C51 H51 120.1 . . ?
C49 C51 C53 119.9(3) . . ?
C49 C51 H51 120.1 . . ?
N1 C3 H3 119.6 . . ?
N1 C3 C4 120.9(4) . . ?
C4 C3 H3 119.6 . . ?
N4 C73 H73 118.8 . . ?
N4 C73 C72 122.3(4) . . ?
C72 C73 H73 118.8 . . ?
C18 C19 C20 119.8(4) . . ?
C17 C19 C20 121.7(4) . . ?
C17 C19 C18 118.4(4) . . ?
C75 C77 H77 121.9 . . ?
C75 C77 C79 116.1(5) . . ?
C79 C77 H77 121.9 . . ?
C69 C66 H66 119.6 . . ?
C65 C66 C69 120.8(4) . . ?
C65 C66 H66 119.6 . . ?
O9 C87 C92 126.6(6) . . ?
C88 C87 O9 112.3(4) . . ?
C88 C87 C92 121.1(6) . . ?
C82 C81 H81 119.7 . . ?
C82 C81 C84 120.5(4) . . ?
C84 C81 H81 119.7 . . ?
C64 C67 H67 119.5 . . ?
C64 C67 C68 120.9(4) . . ?
C68 C67 H67 119.5 . . ?
C59 C57 H57 119.8 . . ?
C59 C57 C55 120.5(4) . . ?
C55 C57 H57 119.8 . . ?
C36 C35 H35 120.4 . . ?
C36 C35 C33 119.1(4) . . ?
C33 C35 H35 120.4 . . ?
C54 C55 H55 119.3 . . ?
C57 C55 C54 121.4(3) . . ?
C57 C55 H55 119.3 . . ?
C70 C72 C73 120.2(4) . . ?
C70 C72 H72 119.9 . . ?
C73 C72 H72 119.9 . . ?
C15 C14 C13 121.3(4) . . ?
C16 C14 C13 120.4(4) . . ?
C16 C14 C15 118.0(4) . . ?
C23 C21 C20 118.8(4) . . ?
C23 C21 H21 120.6 . . ?
C20 C21 H21 120.6 . . ?
C14 C13 S1 115.3(3) . . ?
C12 C13 S1 117.3(3) . . ?
C12 C13 C14 127.3(3) . . ?
C63 C60 S3 117.3(3) . . ?
C63 C60 C59 128.2(3) . . ?
C59 C60 S3 114.4(3) . . ?
N2 C24 H24 119.1 . . ?
N2 C24 C22 121.7(4) . . ?
C22 C24 H24 119.1 . . ?
C69 C68 H68 119.4 . . ?
C67 C68 C69 121.3(4) . . ?
C67 C68 H68 119.4 . . ?
N4 C74 H74 119.0 . . ?
N4 C74 C71 121.9(4) . . ?
C71 C74 H74 119.0 . . ?
C31 C33 C35 122.4(4) . . ?
C31 C33 H33 118.8 . . ?
C35 C33 H33 118.8 . . ?
S4 C61 S3 113.2(2) . . ?
C62 C61 S4 124.1(3) . . ?
C62 C61 S3 122.6(3) . . ?
C70 C71 H71 119.8 . . ?
C74 C71 C70 120.4(4) . . ?
C74 C71 H71 119.8 . . ?
C20 C22 H22 119.7 . . ?
C24 C22 C20 120.6(4) . . ?
C24 C22 H22 119.7 . . ?
C78 C80 H80 119.4 . . ?
C79 C80 C78 121.2(5) . . ?
C79 C80 H80 119.4 . . ?
C85 C84 C81 122.2(4) . . ?
C85 C84 H84 118.9 . . ?
C81 C84 H84 118.9 . . ?
C77 C79 H79 118.9 . . ?
C80 C79 C77 122.3(5) . . ?
C80 C79 H79 118.9 . . ?
C11 C12 S2 115.3(3) . 2_657 ?
C13 C12 S2 116.3(3) . 2_657 ?
C13 C12 C11 128.4(3) . . ?
S1 C62 S2 112.9(2) 2_657 . ?
C61 C62 S1 124.3(3) . 2_657 ?
C61 C62 S2 122.8(3) . . ?
C5 C4 C3 121.9(4) . . ?
C5 C4 H4 119.0 . . ?
C3 C4 H4 119.0 . . ?
C14 C15 H15 119.0 . . ?
C17 C15 C14 122.0(4) . . ?
C17 C15 H15 119.0 . . ?
C64 C65 C66 121.9(4) . . ?
C64 C65 H65 119.1 . . ?
C66 C65 H65 119.1 . . ?
C54 C56 H56 119.3 . . ?
C58 C56 C54 121.4(4) . . ?
C58 C56 H56 119.3 . . ?
C82 C83 H83 118.8 . . ?
C82 C83 C86 122.4(4) . . ?
C86 C83 H83 118.8 . . ?
C19 C18 H18 119.9 . . ?
C16 C18 C19 120.1(4) . . ?
C16 C18 H18 119.9 . . ?
C59 C58 H58 120.0 . . ?
C56 C58 C59 120.0(4) . . ?
C56 C58 H58 120.0 . . ?
C19 C17 H17 119.9 . . ?
C15 C17 C19 120.2(4) . . ?
C15 C17 H17 119.9 . . ?
C85 C86 C83 121.8(5) . . ?
C85 C86 H86 119.1 . . ?
C83 C86 H86 119.1 . . ?
C26 C28 H28 120.9 . . ?
C30 C28 C26 118.3(6) . . ?
C30 C28 H28 120.9 . . ?
N1 C2 H2 118.2 . . ?
N1 C2 C1 123.6(4) . . ?
C1 C2 H2 118.2 . . ?
C6 C8 H8 119.7 . . ?
C6 C8 C10 120.5(4) . . ?
C10 C8 H8 119.7 . . ?
C5 C1 H1 120.4 . . ?
C2 C1 C5 119.2(4) . . ?
C2 C1 H1 120.4 . . ?
C25 C27 H27 122.8 . . ?
C25 C27 C29 114.3(5) . . ?
C29 C27 H27 122.8 . . ?
O8 B3 N4 104.3(3) . . ?
O8 B3 C82 115.5(3) . . ?
O7 B3 O8 105.7(3) . . ?
O7 B3 N4 106.5(3) . . ?
O7 B3 C82 114.8(3) . . ?
C82 B3 N4 109.1(3) . . ?
C11 C10 C8 120.4(4) . . ?
C11 C10 H10 119.8 . . ?
C8 C10 H10 119.8 . . ?
O6 B2 O5 106.8(10) . . ?
O6 B2 N3 107.6(9) . . ?
O6 B2 C36 117.4(9) . . ?
O5 B2 N3 101.2(8) . . ?
O5 B2 C36 113.5(7) . . ?
C36 B2 N3 108.9(3) . . ?
O4 B2 N3 104.1(9) . . ?
O4 B2 C36 113.2(9) . . ?
O4 B2 O3 104.5(10) . . ?
O3 B2 N3 107.6(8) . . ?
O3 B2 C36 117.6(8) . . ?
C14 C16 C18 121.0(4) . . ?
C14 C16 H16 119.5 . . ?
C18 C16 H16 119.5 . . ?
O1 B1 N2 105.3(3) . . ?
O1 B1 C31 112.1(3) . . ?
O2 B1 O1 106.5(3) . . ?
O2 B1 N2 105.9(3) . . ?
O2 B1 C31 115.3(3) . . ?
C31 B1 N2 111.1(3) . . ?
C6 C7 H7 119.0 . . ?
C9 C7 C6 121.9(4) . . ?
C9 C7 H7 119.0 . . ?
O10 B4 O9 105.3(4) . . ?
O10 B4 N1 107.2(3) . 1_364 ?
O10 B4 C85 114.5(4) . . ?
O9 B4 N1 105.9(4) . 1_364 ?
O9 B4 C85 115.9(4) . . ?
C85 B4 N1 107.4(3) . 1_364 ?
C11 C9 H9 119.4 . . ?
C7 C9 C11 121.3(4) . . ?
C7 C9 H9 119.4 . . ?
C27 C29 H29 119.1 . . ?
C27 C29 C30 121.9(6) . . ?
C30 C29 H29 119.1 . . ?
C28 C30 C29 121.0(6) . . ?
C28 C30 H30 119.5 . . ?
C29 C30 H30 119.5 . . ?
C88 C89 H89 120.3 . . ?
C88 C89 C90 119.4(7) . . ?
C90 C89 H89 120.3 . . ?
C87 C92 H92 122.2 . . ?
C87 C92 C91 115.5(7) . . ?
C91 C92 H92 122.2 . . ?
C92 C91 H91 119.1 . . ?
C90 C91 C92 121.9(7) . . ?
C90 C91 H91 119.1 . . ?
C89 C90 C91 119.6(7) . . ?
C89 C90 H90 120.2 . . ?
C91 C90 H90 120.2 . . ?
C37 O4 B2 105.3(9) . . ?
C38 O3 B2 104.8(11) . . ?
O4 C37 C38 113.6(8) . . ?
O4 C37 C39 126.4(8) . . ?
C38 C37 C39 120.0 . . ?
O3 C38 C37 111.0(8) . . ?
O3 C38 C40 129.0(8) . . ?
C40 C38 C37 120.0 . . ?
C38 C40 H40 120.0 . . ?
C38 C40 C42 120.0 . . ?
C42 C40 H40 120.0 . . ?
C40 C42 H42 120.0 . . ?
C41 C42 C40 120.0 . . ?
C41 C42 H42 120.0 . . ?
C42 C41 H41 120.0 . . ?
C39 C41 C42 120.0 . . ?
C39 C41 H41 120.0 . . ?
C37 C39 H39 120.0 . . ?
C41 C39 C37 120.0 . . ?
C41 C39 H39 120.0 . . ?

loop_
_geom_torsion_atom_site_label_1
_geom_torsion_atom_site_label_2
_geom_torsion_atom_site_label_3
_geom_torsion_atom_site_label_4
_geom_torsion
_geom_torsion_site_symmetry_1
_geom_torsion_site_symmetry_2
_geom_torsion_site_symmetry_3
_geom_torsion_site_symmetry_4
_geom_torsion_publ_flag
S1 C13 C12 S2 -0.6(5) . . . 2_657 ?
S1 C13 C12 C11 178.6(4) . . . . ?
S4 C63 C64 C67 -30.4(5) . . . . ?
S4 C63 C64 C65 150.1(4) . . . . ?
S4 C63 C60 S3 -1.2(5) . . . . ?
S4 C63 C60 C59 174.6(4) . . . . ?
S4 C61 C62 S1 179.8(3) . . . 2_657 ?
S4 C61 C62 S2 1.2(7) . . . . ?
S3 C61 C62 S1 -1.5(7) . . . 2_657 ?
S3 C61 C62 S2 180.0(3) . . . . ?
O1 C26 C28 C30 -178.5(4) . . . . ?
O8 C76 C75 O7 -0.7(4) . . . . ?
O8 C76 C75 C77 -177.6(3) . . . . ?
O8 C76 C78 C80 178.2(3) . . . . ?
O6 C43 C44 O5 3.5(13) . . . . ?
O6 C43 C44 C46 -175.0(13) . . . . ?
O6 C43 C45 C47 173.7(16) . . . . ?
O6 B2 O4 C37 13(12) . . . . ?
O6 B2 O3 C38 -10.0(13) . . . . ?
O2 C25 C26 O1 -3.1(4) . . . . ?
O2 C25 C26 C28 177.8(3) . . . . ?
O2 C25 C27 C29 -177.8(4) . . . . ?
O7 C75 C77 C79 -178.4(3) . . . . ?
O10 C88 C87 O9 -0.4(5) . . . . ?
O10 C88 C87 C92 -179.5(4) . . . . ?
O10 C88 C89 C90 178.2(5) . . . . ?
O5 C44 C46 C48 -178.2(12) . . . . ?
O5 B2 O4 C37 4.5(17) . . . . ?
O5 B2 O3 C38 155(9) . . . . ?
N3 C50 C52 C53 -0.1(7) . . . . ?
N3 C49 C51 C53 1.3(7) . . . . ?
N3 B2 O4 C37 -105.1(11) . . . . ?
N3 B2 O3 C38 100.9(9) . . . . ?
N2 C23 C21 C20 -0.9(7) . . . . ?
N2 C24 C22 C20 1.1(8) . . . . ?
O9 C87 C92 C91 -177.5(5) . . . . ?
N4 C73 C72 C70 -1.6(8) . . . . ?
N4 C74 C71 C70 -3.2(8) . . . . ?
N1 C3 C4 C5 4.1(8) . . . . ?
N1 C2 C1 C5 0.2(9) . . . . ?
C76 O8 B3 O7 4.0(3) . . . . ?
C76 O8 B3 N4 -108.1(3) . . . . ?
C76 O8 B3 C82 132.2(3) . . . . ?
C76 C75 C77 C79 -2.0(5) . . . . ?
C76 C78 C80 C79 1.2(6) . . . . ?
C75 O7 B3 O8 -4.5(3) . . . . ?
C75 O7 B3 N4 106.1(3) . . . . ?
C75 O7 B3 C82 -133.0(3) . . . . ?
C75 C76 C78 C80 -2.1(5) . . . . ?
C75 C77 C79 C80 1.2(6) . . . . ?
C53 C54 C55 C57 178.8(4) . . . . ?
C53 C54 C56 C58 -179.3(4) . . . . ?
C82 C81 C84 C85 -0.5(7) . . . . ?
C82 C83 C86 C85 1.1(8) . . . . ?
C69 C70 C72 C73 179.8(5) . . . . ?
C69 C70 C71 C74 -177.5(5) . . . . ?
C69 C66 C65 C64 1.5(7) . . . . ?
C36 C35 C33 C31 0.4(7) . . . . ?
C36 B2 O4 C37 136.8(10) . . . . ?
C36 B2 O3 C38 -135.8(8) . . . . ?
C5 C6 C8 C10 -175.1(5) . . . . ?
C5 C6 C7 C9 175.5(5) . . . . ?
C50 N3 C49 C51 1.7(7) . . . . ?
C50 N3 B2 O6 5.2(9) . . . . ?
C50 N3 B2 O5 -106.7(7) . . . . ?
C50 N3 B2 C36 133.4(4) . . . . ?
C50 N3 B2 O4 12.4(8) . . . . ?
C50 N3 B2 O3 -98.1(8) . . . . ?
C31 C32 C34 C36 -0.2(6) . . . . ?
C32 C31 C33 C35 1.4(6) . . . . ?
C32 C31 B1 O1 -133.7(4) . . . . ?
C32 C31 B1 O2 -11.6(5) . . . . ?
C32 C31 B1 N2 108.8(4) . . . . ?
C25 O2 B1 O1 -8.5(3) . . . . ?
C25 O2 B1 N2 103.2(3) . . . . ?
C25 O2 B1 C31 -133.6(3) . . . . ?
C25 C26 C28 C30 0.4(7) . . . . ?
C25 C27 C29 C30 0.7(7) . . . . ?
C34 C36 C35 C33 -2.1(6) . . . . ?
C34 C36 B2 O6 72.5(10) . . . . ?
C34 C36 B2 O5 -162.0(8) . . . . ?
C34 C36 B2 N3 -50.0(5) . . . . ?
C34 C36 B2 O4 65.3(9) . . . . ?
C34 C36 B2 O3 -172.7(8) . . . . ?
C26 O1 B1 O2 6.8(3) . . . . ?
C26 O1 B1 N2 -105.4(3) . . . . ?
C26 O1 B1 C31 133.7(3) . . . . ?
C26 C25 C27 C29 -1.3(6) . . . . ?
C26 C28 C30 C29 -1.0(8) . . . . ?
C70 C69 C66 C65 -175.8(4) . . . . ?
C70 C69 C68 C67 174.4(4) . . . . ?
C54 C53 C52 C50 -174.0(4) . . . . ?
C54 C53 C51 C49 173.4(4) . . . . ?
C54 C56 C58 C59 -2.9(8) . . . . ?
C52 C53 C54 C55 36.2(6) . . . . ?
C52 C53 C54 C56 -142.3(5) . . . . ?
C52 C53 C51 C49 -3.5(6) . . . . ?
C43 O6 B2 O5 9.7(17) . . . . ?
C43 O6 B2 N3 -98.3(13) . . . . ?
C43 O6 B2 C36 138.5(11) . . . . ?
C43 O6 B2 O4 -163(14) . . . . ?
C43 O6 B2 O3 12.6(16) . . . . ?
C43 C44 C46 C48 0.0 . . . . ?
C44 O5 B2 O6 -7.4(15) . . . . ?
C44 O5 B2 N3 105.0(9) . . . . ?
C44 O5 B2 C36 -138.4(8) . . . . ?
C44 O5 B2 O4 -6.3(14) . . . . ?
C44 O5 B2 O3 -23(7) . . . . ?
C44 C43 C45 C47 0.0 . . . . ?
C44 C46 C48 C47 0.0 . . . . ?
C46 C48 C47 C45 0.0 . . . . ?
C48 C47 C45 C43 0.0 . . . . ?
C45 C43 C44 O5 178.5(10) . . . . ?
C45 C43 C44 C46 0.0 . . . . ?
C63 S4 C61 S3 -9.3(3) . . . . ?
C63 S4 C61 C62 169.5(4) . . . . ?
C63 C64 C67 C68 -176.0(4) . . . . ?
C63 C64 C65 C66 174.6(4) . . . . ?
C49 N3 C50 C52 -2.3(6) . . . . ?
C49 N3 B2 O6 -178.4(9) . . . . ?
C49 N3 B2 O5 69.7(7) . . . . ?
C49 N3 B2 C36 -50.2(5) . . . . ?
C49 N3 B2 O4 -171.3(8) . . . . ?
C49 N3 B2 O3 78.2(8) . . . . ?
C23 N2 C24 C22 -0.9(7) . . . . ?
C23 N2 B1 O1 -171.0(4) . . . . ?
C23 N2 B1 O2 76.4(5) . . . . ?
C23 N2 B1 C31 -49.4(5) . . . . ?
C64 C63 C60 S3 -179.9(4) . . . . ?
C64 C63 C60 C59 -4.1(8) . . . . ?
C64 C67 C68 C69 1.4(7) . . . . ?
C20 C19 C18 C16 -179.0(4) . . . . ?
C20 C19 C17 C15 179.4(4) . . . . ?
C59 C57 C55 C54 3.8(7) . . . . ?
C88 O10 B4 O9 12.1(4) . . . . ?
C88 O10 B4 N1 -100.4(4) . . . 1_364 ?
C88 O10 B4 C85 140.6(4) . . . . ?
C88 C87 C92 C91 1.6(8) . . . . ?
C88 C89 C90 C91 1.1(11) . . . . ?
C6 C5 C4 C3 176.1(5) . . . . ?
C6 C5 C1 C2 -178.1(5) . . . . ?
C6 C8 C10 C11 -0.1(8) . . . . ?
C6 C7 C9 C11 -0.9(9) . . . . ?
C78 C76 C75 O7 179.5(3) . . . . ?
C78 C76 C75 C77 2.6(5) . . . . ?
C78 C80 C79 C77 -0.8(7) . . . . ?
C51 C53 C54 C55 -140.6(4) . . . . ?
C51 C53 C54 C56 40.9(6) . . . . ?
C51 C53 C52 C50 3.0(7) . . . . ?
C3 N1 C2 C1 1.1(8) . . . . ?
C73 N4 C74 C71 0.5(7) . . . . ?
C73 N4 B3 O8 -177.3(4) . . . . ?
C73 N4 B3 O7 71.1(5) . . . . ?
C73 N4 B3 C82 -53.3(5) . . . . ?
C19 C20 C21 C23 179.0(4) . . . . ?
C19 C20 C22 C24 -179.1(5) . . . . ?
C19 C18 C16 C14 2.2(7) . . . . ?
C66 C69 C70 C72 -137.9(5) . . . . ?
C66 C69 C70 C71 43.0(7) . . . . ?
C66 C69 C68 C67 -4.9(6) . . . . ?
C87 O9 B4 O10 -11.9(4) . . . . ?
C87 O9 B4 N1 101.5(4) . . . 1_364 ?
C87 O9 B4 C85 -139.5(4) . . . . ?
C87 C88 C89 C90 -2.4(8) . . . . ?
C87 C92 C91 C90 -2.8(11) . . . . ?
C81 C82 C83 C86 1.3(7) . . . . ?
C81 C82 B3 O8 -122.8(4) . . . . ?
C81 C82 B3 O7 0.6(5) . . . . ?
C81 C82 B3 N4 120.1(4) . . . . ?
C67 C64 C65 C66 -5.0(7) . . . . ?
C57 C59 C60 S3 129.3(4) . . . . ?
C57 C59 C60 C63 -46.6(7) . . . . ?
C57 C59 C58 C56 3.9(7) . . . . ?
C35 C36 C34 C32 2.0(6) . . . . ?
C35 C36 B2 O6 -101.9(10) . . . . ?
C35 C36 B2 O5 23.7(9) . . . . ?
C35 C36 B2 N3 135.6(4) . . . . ?
C35 C36 B2 O4 -109.0(9) . . . . ?
C35 C36 B2 O3 13.0(10) . . . . ?
C55 C54 C56 C58 2.2(7) . . . . ?
C72 C70 C71 C74 3.4(8) . . . . ?
C14 C13 C12 S2 175.4(4) . . . 2_657 ?
C14 C13 C12 C11 -5.5(8) . . . . ?
C14 C15 C17 C19 -3.2(7) . . . . ?
C21 C20 C19 C18 -142.5(5) . . . . ?
C21 C20 C19 C17 39.2(7) . . . . ?
C21 C20 C22 C24 -1.2(7) . . . . ?
C13 C14 C15 C17 178.0(4) . . . . ?
C13 C14 C16 C18 -177.5(4) . . . . ?
C60 S3 C61 S4 8.7(3) . . . . ?
C60 S3 C61 C62 -170.1(4) . . . . ?
C60 C63 C64 C67 148.4(5) . . . . ?
C60 C63 C64 C65 -31.2(7) . . . . ?
C60 C59 C57 C55 -178.3(4) . . . . ?
C60 C59 C58 C56 177.9(4) . . . . ?
C24 N2 C23 C21 0.8(7) . . . . ?
C24 N2 B1 O1 16.1(5) . . . . ?
C24 N2 B1 O2 -96.5(4) . . . . ?
C24 N2 B1 C31 137.7(4) . . . . ?
C68 C69 C70 C72 42.9(7) . . . . ?
C68 C69 C70 C71 -136.2(5) . . . . ?
C68 C69 C66 C65 3.4(7) . . . . ?
C74 N4 C73 C72 1.9(7) . . . . ?
C74 N4 B3 O8 5.9(6) . . . . ?
C74 N4 B3 O7 -105.6(4) . . . . ?
C74 N4 B3 C82 129.9(4) . . . . ?
C33 C31 C32 C34 -1.5(6) . . . . ?
C33 C31 B1 O1 41.6(5) . . . . ?
C33 C31 B1 O2 163.8(4) . . . . ?
C33 C31 B1 N2 -75.8(4) . . . . ?
C61 S4 C63 C64 -174.7(3) . . . . ?
C61 S4 C63 C60 6.4(4) . . . . ?
C61 S3 C60 C63 -4.6(4) . . . . ?
C61 S3 C60 C59 179.0(3) . . . . ?
C71 C70 C72 C73 -1.1(7) . . . . ?
C22 C20 C19 C18 35.3(7) . . . . ?
C22 C20 C19 C17 -143.0(5) . . . . ?
C22 C20 C21 C23 1.1(7) . . . . ?
C84 C85 C86 C83 -3.0(7) . . . . ?
C84 C85 B4 O10 60.3(5) . . . . ?
C84 C85 B4 O9 -176.7(4) . . . . ?
C84 C85 B4 N1 -58.6(5) . . . 1_364 ?
C12 S2 C62 S1 16.8(3) 2_657 . . 2_657 ?
C12 S2 C62 C61 -164.5(4) 2_657 . . . ?
C12 C11 C10 C8 178.0(5) . . . . ?
C12 C11 C9 C7 -177.5(5) . . . . ?
C62 S1 C13 C14 173.7(3) 2_657 . . . ?
C62 S1 C13 C12 -9.8(4) 2_657 . . . ?
C4 C5 C6 C8 49.1(7) . . . . ?
C4 C5 C6 C7 -129.1(5) . . . . ?
C4 C5 C1 C2 0.5(8) . . . . ?
C15 C14 C13 S1 -46.9(5) . . . . ?
C15 C14 C13 C12 137.0(5) . . . . ?
C15 C14 C16 C18 -4.1(7) . . . . ?
C65 C64 C67 C68 3.5(6) . . . . ?
C56 C54 C55 C57 -2.6(7) . . . . ?
C83 C82 C81 C84 -1.5(6) . . . . ?
C83 C82 B3 O8 52.6(5) . . . . ?
C83 C82 B3 O7 176.1(4) . . . . ?
C83 C82 B3 N4 -64.5(5) . . . . ?
C18 C19 C17 C15 1.0(7) . . . . ?
C58 C59 C57 C55 -4.3(7) . . . . ?
C58 C59 C60 S3 -44.6(5) . . . . ?
C58 C59 C60 C63 139.5(5) . . . . ?
C17 C19 C18 C16 -0.6(7) . . . . ?
C86 C85 C84 C81 2.7(7) . . . . ?
C86 C85 B4 O10 -118.0(5) . . . . ?
C86 C85 B4 O9 5.0(6) . . . . ?
C86 C85 B4 N1 123.1(4) . . . 1_364 ?
C2 N1 C3 C4 -3.2(7) . . . . ?
C8 C6 C7 C9 -2.7(8) . . . . ?
C1 C5 C6 C8 -132.3(5) . . . . ?
C1 C5 C6 C7 49.5(7) . . . . ?
C1 C5 C4 C3 -2.6(8) . . . . ?
C27 C25 C26 O1 179.9(3) . . . . ?
C27 C25 C26 C28 0.9(6) . . . . ?
C27 C29 C30 C28 0.5(9) . . . . ?
B3 O8 C76 C75 -2.1(4) . . . . ?
B3 O8 C76 C78 177.6(3) . . . . ?
B3 O7 C75 C76 3.4(4) . . . . ?
B3 O7 C75 C77 -180.0(3) . . . . ?
B3 N4 C73 C72 -175.0(4) . . . . ?
B3 N4 C74 C71 177.3(5) . . . . ?
B3 C82 C81 C84 174.2(4) . . . . ?
B3 C82 C83 C86 -174.4(4) . . . . ?
C10 C11 C12 S2 147.2(4) . . . 2_657 ?
C10 C11 C12 C13 -31.9(8) . . . . ?
C10 C11 C9 C7 4.0(8) . . . . ?
B2 O6 C43 C44 -8.2(16) . . . . ?
B2 O6 C43 C45 177.5(10) . . . . ?
B2 O5 C44 C43 2.6(12) . . . . ?
B2 O5 C44 C46 -179.1(10) . . . . ?
B2 N3 C50 C52 174.2(4) . . . . ?
B2 N3 C49 C51 -174.8(4) . . . . ?
B2 C36 C34 C32 -172.5(4) . . . . ?
B2 C36 C35 C33 172.5(4) . . . . ?
B2 O4 C37 C38 -3.4(15) . . . . ?
B2 O4 C37 C39 175.0(10) . . . . ?
B2 O3 C38 C37 7.8(12) . . . . ?
B2 O3 C38 C40 -173.9(10) . . . . ?
C16 C14 C13 S1 126.2(4) . . . . ?
C16 C14 C13 C12 -49.8(7) . . . . ?
C16 C14 C15 C17 4.7(7) . . . . ?
B1 O1 C26 C25 -2.5(4) . . . . ?
B1 O1 C26 C28 176.5(4) . . . . ?
B1 O2 C25 C26 7.4(4) . . . . ?
B1 O2 C25 C27 -175.9(4) . . . . ?
B1 N2 C23 C21 -172.3(4) . . . . ?
B1 N2 C24 C22 172.3(4) . . . . ?
B1 C31 C32 C34 174.1(4) . . . . ?
B1 C31 C33 C35 -174.1(4) . . . . ?
C7 C6 C8 C10 3.2(8) . . . . ?
B4 O10 C88 C87 -7.6(4) . . . . ?
B4 O10 C88 C89 171.9(4) . . . . ?
B4 O9 C87 C88 8.0(5) . . . . ?
B4 O9 C87 C92 -172.9(5) . . . . ?
B4 N1 C3 C4 177.0(4) 1_746 . . . ?
B4 N1 C2 C1 -179.1(5) 1_746 . . . ?
B4 C85 C84 C81 -175.7(4) . . . . ?
B4 C85 C86 C83 175.4(4) . . . . ?
C9 C11 C12 S2 -31.2(6) . . . 2_657 ?
C9 C11 C12 C13 149.6(5) . . . . ?
C9 C11 C10 C8 -3.5(8) . . . . ?
C89 C88 C87 O9 -179.9(4) . . . . ?
C89 C88 C87 C92 1.0(7) . . . . ?
C92 C91 C90 C89 1.5(13) . . . . ?
O4 B2 O3 C38 -9.3(14) . . . . ?
O4 C37 C38 O3 -3.1(13) . . . . ?
O4 C37 C38 C40 178.5(13) . . . . ?
O4 C37 C39 C41 -178.3(14) . . . . ?
O3 B2 O4 C37 7.7(16) . . . . ?
O3 C38 C40 C42 -178.1(12) . . . . ?
C37 C38 C40 C42 0.0 . . . . ?
C38 C37 C39 C41 0.0 . . . . ?
C38 C40 C42 C41 0.0 . . . . ?
C40 C42 C41 C39 0.0 . . . . ?
C42 C41 C39 C37 0.0 . . . . ?
C39 C37 C38 O3 178.5(10) . . . . ?
C39 C37 C38 C40 0.0 . . . . ?

_smtbx_masks_special_details     
;
A solvent mask was calculated and 422 electrons were 
found in a volume of 2218\%A^3^ in 1 void per unit cell. 
This is consistent with the presence of 
4[C7H8] per Asymmetric Unit 
which account for 400 electrons 
per unit cell.
;
loop_
_smtbx_masks_void_nr
_smtbx_masks_void_average_x
_smtbx_masks_void_average_y
_smtbx_masks_void_average_z
_smtbx_masks_void_volume
_smtbx_masks_void_count_electrons
_smtbx_masks_void_content
1 0.016 -0.244 0.191 2218.3 422.4 '8 toluene'

_shelx_res_file                  
;
TITL exp_876_auto_a.res in P-1
REM Old TITL exp_876_auto_a.res in P-1
REM SHELXT solution in P-1
REM R1 0.283, Rweak 0.010, Alpha 0.084, Orientation as input
REM Formula found by SHELXT: C112 N12 O2 B1 S4
CELL 1.54184 16.3894 17.8532 20.0109 65.46 79.648 73.025
ZERR 2 0.0003 0.0004 0.0005 0.002 0.002 0.002
LATT 1
SFAC C H B N O S
UNIT 172 112 8 8 16 8
RIGU 0.001 0.002 O6 O5 C43 C44 C46 H46 C48 H48 C47 C45 H45 B2 H47
RIGU 0.001 0.002 O4 H41 H42 C41 H39 C42 C38 O3 C40 C39 C37 H40 B2

L.S. 10 0 0
PLAN  52
TEMP 19.85
CONF
BOND $H
list 4
MORE -1
ABIN
fmap 2 53
acta
OMIT 2 -1 2
OMIT -3 3 3
OMIT -1 -1 2
OMIT -2 -2 1
OMIT 0 4 5
OMIT -1 0 3
OMIT -2 4 6
OMIT -2 4 4
OMIT -5 5 3
OMIT -3 -1 3
OMIT 1 0 6
OMIT -3 1 3
OMIT -7 1 1
OMIT 2 3 2
OMIT -1 6 2
OMIT 4 3 5
OMIT -2 0 5
OMIT 7 2 3
OMIT -9 0 4
OMIT -5 6 0
OMIT -3 2 6
OMIT -1 3 7
OMIT 0 4 7
OMIT 0 -6 4
OMIT -3 6 6
OMIT 3 4 6
OMIT 0 -1 7
OMIT 0 1 9
OMIT 1 3 0
OMIT -9 1 3
OMIT 5 1 11
OMIT 1 -6 1
OMIT 1 -2 1
OMIT 1 5 8
OMIT 8 -3 1
OMIT -4 5 5
OMIT 0 5 7
OMIT 1 6 9
OMIT 9 6 1
OMIT 12 7 7
OMIT 5 1 7
OMIT 0 2 1
OMIT -5 -1 1
OMIT 4 -3 10
OMIT 5 5 12
OMIT -1 -2 9
OMIT -3 4 6
OMIT -2 4 1
OMIT 6 2 1
OMIT -1 -9 7
OMIT -3 3 6
OMIT -5 -1 5
OMIT 0 3 2
OMIT 0 6 5
OMIT 5 7 2
OMIT -5 1 7
OMIT 6 7 7
OMIT -2 5 3
OMIT -2 -15 1
OMIT 3 8 7
OMIT 0 -4 4
OMIT 0 -6 1
OMIT 3 -1 1
OMIT -5 7 9
OMIT -4 0 1
OMIT 7 -2 4
OMIT 4 4 3
OMIT 2 -4 2
OMIT -4 7 10
OMIT -5 -3 1
OMIT -3 4 1
OMIT 2 6 4
OMIT -4 5 2
OMIT 5 3 12
OMIT -3 5 5
OMIT -5 3 8
OMIT 4 7 9
OMIT 8 5 1
OMIT 4 3 4
OMIT 2 7 0
OMIT -1 6 5
OMIT 1 0 0
OMIT 3 2 9
OMIT 1 4 3
OMIT -1 0 2
OMIT 0 7 3
OMIT -3 4 10
OMIT 0 6 9
OMIT 4 6 4
OMIT -5 7 6
OMIT 4 -8 6
OMIT -9 -9 1
OMIT 7 8 5
OMIT -9 -1 1
OMIT 1 2 8
OMIT -1 2 0
OMIT 3 -8 2
OMIT -7 -11 3
OMIT -4 -2 5
OMIT -1 7 3
OMIT 0 0 2
OMIT 4 8 4
OMIT -3 10 5
OMIT -4 5 8
OMIT -6 4 8
OMIT 3 -2 5
OMIT -4 2 12
OMIT -3 7 7
OMIT -2 8 4
OMIT -8 -2 2
OMIT -2 1 3
OMIT 1 4 1
OMIT -10 -1 1
OMIT -7 -7 3
OMIT -1 1 0
OMIT 6 12 2
OMIT 3 3 2
OMIT -6 6 0
OMIT 2 -2 3
OMIT 1 1 0
OMIT -2 1 0
OMIT 9 6 6
OMIT -9 -1 3
OMIT -6 2 2
OMIT -8 -5 1
OMIT 4 10 4
OMIT -4 3 3
OMIT -1 -2 8
REM <olex2.extras>
REM <HklSrc "%.\\cityu-26.hkl">
REM </olex2.extras>

WGHT    0.250000
FVAR       0.22920   0.52140
S1    6    0.915053   -0.107907    1.257553    11.00000    0.05916    0.04623 =
         0.10679   -0.00732   -0.01862   -0.01589
S4    6   -0.045132    0.373595    0.629448    11.00000    0.06217    0.04688 =
         0.11466   -0.00475   -0.02881   -0.01901
S2    6   -0.086031    0.189160    0.688671    11.00000    0.06917    0.04821 =
         0.10617    0.00191   -0.03086   -0.02221
S3    6    0.126502    0.292313    0.683708    11.00000    0.06130    0.04645 =
         0.11250   -0.00593   -0.02463   -0.01631
O1    5    0.827316    0.610667    0.875852    11.00000    0.06511    0.05855 =
         0.07890   -0.00567   -0.02587   -0.02159
O8    5   -0.175694    1.117967    0.380268    11.00000    0.06020    0.05083 =
         0.08534   -0.01459   -0.02055   -0.01396
PART 2
O6    5    0.551889    0.753669    0.587487   -21.00000    0.05784    0.06551 =
         0.07022   -0.01147   -0.01760   -0.02329
PART 0
O2    5    0.698702    0.599376    0.949798    11.00000    0.06268    0.05484 =
         0.07463   -0.00612   -0.02246   -0.01640
O7    5   -0.303318    1.098917    0.454276    11.00000    0.06025    0.04897 =
         0.07422   -0.00584   -0.01545   -0.01346
O10   5   -0.464671    1.278432    0.091735    11.00000    0.07353    0.06658 =
         0.08639   -0.00631   -0.02472   -0.02787
PART 2
O5    5    0.631983    0.634182    0.568055   -21.00000    0.05477    0.07226 =
         0.07313   -0.01523   -0.01218   -0.02674
PART 0
N3    4    0.497747    0.623497    0.638799    11.00000    0.05053    0.05341 =
         0.07490   -0.00895   -0.02086   -0.01429
N2    4    0.794858    0.468529    0.940594    11.00000    0.05702    0.04840 =
         0.07664   -0.00366   -0.02567   -0.01282
O9    5   -0.375615    1.168151    0.059092    11.00000    0.07241    0.10530 =
         0.09577   -0.03906   -0.00612   -0.03381
N4    4   -0.205198    0.974129    0.431310    11.00000    0.05312    0.04015 =
         0.08860   -0.00801   -0.02732   -0.00932
N1    4    1.492491    0.140160    1.139526    11.00000    0.04964    0.05998 =
         0.08483   -0.01007   -0.02187   -0.01930
C76   1   -0.187799    1.152503    0.431546    11.00000    0.06687    0.03627 =
         0.08245   -0.00050   -0.03473   -0.00718
C75   1   -0.262324    1.140365    0.474737    11.00000    0.07365    0.04066 =
         0.07666   -0.00012   -0.03180   -0.00633
C53   1    0.362132    0.550330    0.654391    11.00000    0.04918    0.05024 =
         0.07601   -0.00819   -0.01943   -0.01380
C82   1   -0.297218    1.098398    0.325975    11.00000    0.05468    0.04162 =
         0.08015   -0.01069   -0.02000   -0.00644
C85   1   -0.380918    1.150870    0.195422    11.00000    0.05192    0.06360 =
         0.07730   -0.01190   -0.01447   -0.02163
C69   1   -0.104744    0.707802    0.538451    11.00000    0.05137    0.04439 =
         0.09054   -0.00893   -0.02146   -0.00724
C36   1    0.626082    0.629708    0.697434    11.00000    0.05088    0.06393 =
         0.07271   -0.00929   -0.01760   -0.02161
C5    1    1.360083    0.061326    1.168610    11.00000    0.05545    0.04976 =
         0.08625   -0.00559   -0.01998   -0.01643
C50   1    0.420192    0.673062    0.613071    11.00000    0.05237    0.05649 =
         0.08894   -0.00759   -0.02451   -0.01530
AFIX  43
H50   2    0.412369    0.731638    0.590132    11.00000   -1.20000
AFIX   0
C31   1    0.708734    0.585709    0.825589    11.00000    0.05874    0.04735 =
         0.06816   -0.00506   -0.01909   -0.01437
C32   1    0.620689    0.610824    0.823513    11.00000    0.05949    0.06736 =
         0.06806   -0.00861   -0.01637   -0.01888
AFIX  43
H32   2    0.587596    0.613361    0.865802    11.00000   -1.20000
AFIX   0
C25   1    0.742835    0.642165    0.967477    11.00000    0.07815    0.04696 =
         0.08573   -0.00359   -0.03264   -0.01009
C34   1    0.580442    0.632086    0.761531    11.00000    0.04941    0.07786 =
         0.08358   -0.01744   -0.01681   -0.01737
AFIX  43
H34   2    0.521044    0.648461    0.762831    11.00000   -1.20000
AFIX   0
C26   1    0.816380    0.651268    0.923326    11.00000    0.07161    0.04355 =
         0.07984   -0.00281   -0.03242   -0.01024
C70   1   -0.139484    0.800112    0.500581    11.00000    0.05529    0.04225 =
         0.09233   -0.00719   -0.02761   -0.00941
C54   1    0.293820    0.511854    0.656148    11.00000    0.06209    0.04501 =
         0.08586   -0.00651   -0.02266   -0.01615
C52   1    0.353433    0.637276    0.620715    11.00000    0.05267    0.05265 =
         0.10370   -0.01043   -0.03060   -0.01395
AFIX  43
H52   2    0.301166    0.672349    0.602822    11.00000   -1.20000
AFIX  66
PART 2
C43   1    0.570538    0.773990    0.515664   -21.00000    0.05735    0.07818 =
         0.07098   -0.01444   -0.01720   -0.02851
C44   1    0.621369    0.702507    0.504075   -21.00000    0.05360    0.07490 =
         0.07342   -0.01370   -0.01497   -0.03016
C46   1    0.655077    0.708919    0.433559   -21.00000    0.07150    0.10213 =
         0.07505   -0.01833   -0.01235   -0.02476
AFIX  43
H46   2    0.689087    0.661092    0.425805   -21.00000   -1.20000
AFIX  65
C48   1    0.637954    0.786813    0.374631   -21.00000    0.08519    0.10705 =
         0.07958   -0.01366   -0.01782   -0.02962
AFIX  43
H48   2    0.660507    0.791103    0.327451   -21.00000   -1.20000
AFIX  65
C47   1    0.587123    0.858296    0.386219   -21.00000    0.10438    0.10943 =
         0.07866   -0.01395   -0.01510   -0.02425
AFIX  43
H47   2    0.575667    0.910412    0.346792   -21.00000   -1.20000
AFIX  65
C45   1    0.553415    0.851886    0.456735   -21.00000    0.08586    0.08407 =
         0.07815   -0.00927   -0.01857   -0.02649
AFIX  43
H45   2    0.519406    0.899713    0.464488   -21.00000   -1.20000
AFIX   0
PART 0
C63   1    0.013909    0.442195    0.629667    11.00000    0.06207    0.04542 =
         0.08865   -0.00198   -0.02376   -0.01961
C49   1    0.505559    0.540916    0.673255    11.00000    0.04991    0.05330 =
         0.10621   -0.01369   -0.03491   -0.00780
AFIX  43
H49   2    0.557852    0.507119    0.692000    11.00000   -1.20000
AFIX   0
C23   1    0.749544    0.411584    0.958304    11.00000    0.06049    0.05635 =
         0.10538    0.00048   -0.03566   -0.02028
AFIX  43
H23   2    0.696031    0.429534    0.939684    11.00000   -1.20000
AFIX   0
C11   1    1.146818   -0.048508    1.223438    11.00000    0.06152    0.05440 =
         0.09139   -0.00831   -0.02336   -0.02119
C64   1   -0.029089    0.533378    0.602052    11.00000    0.05261    0.04869 =
         0.08273   -0.00654   -0.01940   -0.01065
C20   1    0.857911    0.299469    1.030050    11.00000    0.06143    0.04821 =
         0.08500   -0.00495   -0.02192   -0.01087
C59   1    0.160961    0.443395    0.655457    11.00000    0.05302    0.04818 =
         0.09375   -0.00769   -0.02270   -0.01331
C88   1   -0.450333    1.306327    0.017667    11.00000    0.07307    0.08498 =
         0.07507   -0.01916   -0.00716   -0.03863
C6    1    1.288629    0.020482    1.185881    11.00000    0.05794    0.05107 =
         0.08768    0.00250   -0.02595   -0.01861
C78   1   -0.134595    1.194052    0.441227    11.00000    0.07643    0.05798 =
         0.09852   -0.01212   -0.03924   -0.01521
AFIX  43
H78   2   -0.083713    1.200016    0.412569    11.00000   -1.20000
AFIX   0
C51   1    0.440919    0.502097    0.682993    11.00000    0.06393    0.04594 =
         0.10135   -0.01163   -0.03293   -0.00748
AFIX  43
H51   2    0.449653    0.443724    0.708624    11.00000   -1.20000
AFIX   0
C3    1    1.413432    0.185292    1.125621    11.00000    0.06115    0.05515 =
         0.11019   -0.00883   -0.01886   -0.02087
AFIX  43
H3    2    1.401767    0.244215    1.107239    11.00000   -1.20000
AFIX   0
C73   1   -0.253845    0.919426    0.448357    11.00000    0.05304    0.05369 =
         0.11913   -0.00918   -0.03515   -0.01090
AFIX  43
H73   2   -0.310496    0.940376    0.436109    11.00000   -1.20000
AFIX   0
C19   1    0.891057    0.209886    1.079159    11.00000    0.06335    0.04752 =
         0.09267   -0.00540   -0.02171   -0.01700
C77   1   -0.289505    1.173253    0.529467    11.00000    0.09598    0.05781 =
         0.06856   -0.00123   -0.02029   -0.00893
AFIX  43
H77   2   -0.340411    1.167218    0.558067    11.00000   -1.20000
AFIX   0
C66   1   -0.050260    0.675073    0.594810    11.00000    0.08011    0.05282 =
         0.09639   -0.01844   -0.03611   -0.01017
AFIX  43
H66   2   -0.037823    0.711526    0.611725    11.00000   -1.20000
AFIX   0
C87   1   -0.398681    1.241975   -0.001339    11.00000    0.07580    0.12634 =
         0.07555   -0.02017   -0.01076   -0.05308
C81   1   -0.383980    1.134843    0.323310    11.00000    0.05698    0.07832 =
         0.08094   -0.01509   -0.01360   -0.01424
AFIX  43
H81   2   -0.415397    1.142535    0.364542    11.00000   -1.20000
AFIX   0
C67   1   -0.086878    0.564781    0.548852    11.00000    0.07052    0.04986 =
         0.09842   -0.01629   -0.02513   -0.01394
AFIX  43
H67   2   -0.100536    0.527697    0.533425    11.00000   -1.20000
AFIX   0
C57   1    0.180567    0.510069    0.595167    11.00000    0.07344    0.05402 =
         0.08897   -0.00087   -0.03530   -0.02606
AFIX  43
H57   2    0.150592    0.531718    0.553163    11.00000   -1.20000
AFIX   0
C35   1    0.714957    0.602363    0.697622    11.00000    0.05444    0.09593 =
         0.08533   -0.03051   -0.02127   -0.01227
AFIX  43
H35   2    0.747690    0.598255    0.655649    11.00000   -1.20000
AFIX   0
C55   1    0.244473    0.545503    0.596133    11.00000    0.06733    0.05280 =
         0.09536    0.00247   -0.02937   -0.02816
AFIX  43
H55   2    0.254689    0.592945    0.555703    11.00000   -1.20000
AFIX   0
C72   1   -0.222992    0.833026    0.483460    11.00000    0.05710    0.04813 =
         0.13369   -0.01794   -0.02843   -0.01179
AFIX  43
H72   2   -0.259144    0.797008    0.495535    11.00000   -1.20000
AFIX   0
C14   1    0.959922    0.042002    1.170599    11.00000    0.06488    0.04748 =
         0.08701   -0.01032   -0.01891   -0.01704
C21   1    0.777347    0.327400    1.002717    11.00000    0.06614    0.05912 =
         0.10301   -0.01187   -0.02958   -0.01880
AFIX  43
H21   2    0.742993    0.289844    1.014272    11.00000   -1.20000
AFIX   0
C13   1    0.992004   -0.047339    1.221612    11.00000    0.06133    0.04606 =
         0.09588   -0.01144   -0.02027   -0.01520
C60   1    0.094156    0.403357    0.654338    11.00000    0.05859    0.04705 =
         0.08742   -0.00402   -0.01890   -0.01721
C24   1    0.872292    0.442265    0.966735    11.00000    0.06079    0.04893 =
         0.11275   -0.00418   -0.03818   -0.01585
AFIX  43
H24   2    0.905243    0.481242    0.954264    11.00000   -1.20000
AFIX   0
C68   1   -0.124752    0.650499    0.518163    11.00000    0.06182    0.05549 =
         0.09094   -0.01544   -0.02760   -0.01096
AFIX  43
H68   2   -0.164495    0.670029    0.483162    11.00000   -1.20000
AFIX   0
C74   1   -0.122677    0.942520    0.447524    11.00000    0.05759    0.04417 =
         0.12501   -0.00986   -0.02695   -0.01333
AFIX  43
H74   2   -0.088140    0.979826    0.436345    11.00000   -1.20000
AFIX   0
C33   1    0.754518    0.581031    0.762291    11.00000    0.05446    0.07848 =
         0.10174   -0.01973   -0.02834   -0.00919
AFIX  43
H33   2    0.813816    0.563132    0.762051    11.00000   -1.20000
AFIX   0
C61   1    0.028029    0.278088    0.673746    11.00000    0.06258    0.04855 =
         0.08857   -0.00539   -0.02158   -0.01406
C71   1   -0.088286    0.857501    0.479821    11.00000    0.06232    0.05007 =
         0.13159   -0.01503   -0.03940   -0.00753
AFIX  43
H71   2   -0.030384    0.837573    0.488089    11.00000   -1.20000
AFIX   0
C22   1    0.904396    0.359165    1.011546    11.00000    0.06247    0.05854 =
         0.12117   -0.00121   -0.04209   -0.01626
AFIX  43
H22   2    0.958014    0.343097    1.029540    11.00000   -1.20000
AFIX   0
C80   1   -0.161012    1.226727    0.496266    11.00000    0.11181    0.06532 =
         0.10765   -0.01989   -0.05169   -0.01230
AFIX  43
H80   2   -0.127526    1.256077    0.503968    11.00000   -1.20000
AFIX   0
C84   1   -0.425023    1.160293    0.259095    11.00000    0.04838    0.08826 =
         0.09058   -0.02341   -0.02318   -0.00898
AFIX  43
H84   2   -0.483598    1.184274    0.258800    11.00000   -1.20000
AFIX   0
C79   1   -0.235110    1.216305    0.538908    11.00000    0.11429    0.06421 =
         0.08979   -0.02293   -0.04436   -0.00263
AFIX  43
H79   2   -0.250348    1.238264    0.575415    11.00000   -1.20000
AFIX   0
C12   1    1.070138   -0.084175    1.245629    11.00000    0.06686    0.04507 =
         0.09350   -0.00462   -0.02280   -0.02009
C62   1    0.011889    0.203653    0.698382    11.00000    0.05727    0.05814 =
         0.08888   -0.01331   -0.02043   -0.01436
C4    1    1.347613    0.146109    1.138029    11.00000    0.05325    0.06334 =
         0.12024   -0.00382   -0.02796   -0.01916
AFIX  43
H4    2    1.293159    0.179475    1.124800    11.00000   -1.20000
AFIX   0
C15   1    0.909274    0.061754    1.114122    11.00000    0.08547    0.05256 =
         0.10688   -0.01336   -0.03179   -0.02294
AFIX  43
H15   2    0.896805    0.017914    1.107314    11.00000   -1.20000
AFIX   0
C65   1   -0.014358    0.589321    0.626028    11.00000    0.07517    0.05333 =
         0.09536   -0.00664   -0.03690   -0.01187
AFIX  43
H65   2    0.020937    0.568848    0.664540    11.00000   -1.20000
AFIX   0
C56   1    0.274472    0.443509    0.716397    11.00000    0.06814    0.06799 =
         0.09913   -0.00265   -0.03307   -0.02539
AFIX  43
H56   2    0.305362    0.421044    0.757970    11.00000   -1.20000
AFIX   0
C83   1   -0.254847    1.086836    0.264626    11.00000    0.06076    0.08406 =
         0.10538   -0.02960   -0.02901    0.00170
AFIX  43
H83   2   -0.196577    1.061375    0.265422    11.00000   -1.20000
AFIX   0
C18   1    0.939958    0.191068    1.137576    11.00000    0.08585    0.04811 =
         0.10137   -0.01124   -0.03395   -0.01376
AFIX  43
H18   2    0.950625    0.234842    1.145777    11.00000   -1.20000
AFIX   0
C58   1    0.210601    0.408016    0.716229    11.00000    0.08463    0.06506 =
         0.09939    0.00693   -0.02900   -0.03828
AFIX  43
H58   2    0.200363    0.360466    0.756521    11.00000   -1.20000
AFIX   0
C17   1    0.877138    0.143694    1.068178    11.00000    0.07908    0.06030 =
         0.09650   -0.01367   -0.03176   -0.01474
AFIX  43
H17   2    0.845749    0.154663    1.029358    11.00000   -1.20000
AFIX   0
C86   1   -0.295519    1.111720    0.200711    11.00000    0.06431    0.10547 =
         0.09466   -0.03648   -0.01972   -0.01033
AFIX  43
H86   2   -0.263903    1.101506    0.160537    11.00000   -1.20000
AFIX   0
C28   1    0.870843    0.694410    0.928298    11.00000    0.09194    0.06848 =
         0.10974   -0.02085   -0.03449   -0.02131
AFIX  43
H28   2    0.920174    0.699628    0.897184    11.00000   -1.20000
AFIX   0
C2    1    1.506498    0.056443    1.168966    11.00000    0.05510    0.06462 =
         0.13469   -0.02467   -0.02867   -0.00988
AFIX  43
H2    2    1.562084    0.024635    1.179596    11.00000   -1.20000
AFIX   0
C8    1    1.231931    0.043280    1.134729    11.00000    0.08007    0.08994 =
         0.10444   -0.00308   -0.01894   -0.04559
AFIX  43
H8    2    1.240767    0.081927    1.087218    11.00000   -1.20000
AFIX   0
C1    1    1.444437    0.014658    1.184425    11.00000    0.06121    0.05476 =
         0.14454   -0.02167   -0.02118   -0.01147
AFIX  43
H1    2    1.457440   -0.044343    1.205303    11.00000   -1.20000
AFIX   0
C27   1    0.717461    0.677968    1.020888    11.00000    0.10118    0.06676 =
         0.10042   -0.02469   -0.02985   -0.00754
AFIX  43
H27   2    0.667194    0.673552    1.050810    11.00000   -1.20000
AFIX   0
B3    3   -0.249121    1.077608    0.395281    11.00000    0.05431    0.03829 =
         0.09274   -0.00509   -0.02877   -0.00772
C10   1    1.160777    0.009214    1.152937    11.00000    0.07868    0.08592 =
         0.09534    0.00439   -0.03219   -0.03976
AFIX  43
H10   2    1.122410    0.025318    1.117548    11.00000   -1.20000
AFIX   0
B2    3    0.580794    0.664757    0.623038    11.00000    0.05494    0.06737 =
         0.07197   -0.01168   -0.01552   -0.02238
C16   1    0.972322    0.107419    1.182991    11.00000    0.08285    0.05105 =
         0.09732   -0.00421   -0.03782   -0.01842
AFIX  43
H16   2    1.002954    0.095669    1.222512    11.00000   -1.20000
AFIX   0
B1    3    0.753868    0.569965    0.896081    11.00000    0.05987    0.04641 =
         0.06986   -0.00127   -0.02393   -0.01454
C7    1    1.275382   -0.039989    1.254389    11.00000    0.07856    0.07862 =
         0.11693    0.00380   -0.04348   -0.02986
AFIX  43
H7    2    1.314763   -0.058165    1.289429    11.00000   -1.20000
AFIX   0
B4    3   -0.427961    1.186273    0.121225    11.00000    0.05717    0.07913 =
         0.08404   -0.01754   -0.01311   -0.03320
C9    1    1.206720   -0.073792    1.272276    11.00000    0.09575    0.08718 =
         0.09115    0.00683   -0.03164   -0.04570
AFIX  43
H9    2    1.200452   -0.115155    1.318942    11.00000   -1.20000
AFIX   0
C29   1    0.774817    0.721251    1.025268    11.00000    0.13167    0.08570 =
         0.15303   -0.05539   -0.06376    0.00408
AFIX  43
H29   2    0.762442    0.746029    1.059782    11.00000   -1.20000
AFIX   0
C30   1    0.851311    0.728021    0.978150    11.00000    0.11413    0.07748 =
         0.14477   -0.03487   -0.04803   -0.02409
AFIX  43
H30   2    0.887779    0.756621    0.982839    11.00000   -1.20000
AFIX   0
C89   1   -0.480789    1.384320   -0.032774    11.00000    0.11033    0.09745 =
         0.08726    0.00478   -0.02244   -0.04605
AFIX  43
H89   2   -0.517595    1.426251   -0.018145    11.00000   -1.20000
AFIX   0
C92   1   -0.373917    1.254318   -0.074010    11.00000    0.11306    0.15242 =
         0.10757   -0.03979    0.00397   -0.05305
AFIX  43
H92   2   -0.339862    1.210809   -0.088014    11.00000   -1.20000
AFIX   0
C91   1   -0.403708    1.337413   -0.125738    11.00000    0.15678    0.19544 =
         0.08224   -0.02027   -0.00258   -0.08087
AFIX  43
H91   2   -0.386834    1.349826   -0.175331    11.00000   -1.20000
AFIX   0
C90   1   -0.457407    1.401021   -0.104683    11.00000    0.17381    0.12612 =
         0.12430   -0.01161   -0.02864   -0.04855
AFIX  43
H90   2   -0.477192    1.454907   -0.139956    11.00000   -1.20000
AFIX   0
PART 1
O4    5    0.542218    0.760280    0.594198    21.00000    0.05954    0.06721 =
         0.07504   -0.00928   -0.01505   -0.02254
O3    5    0.635251    0.649411    0.556653    21.00000    0.07369    0.08523 =
         0.08006   -0.02220   -0.00393   -0.02961
AFIX  66
C37   1    0.563051    0.788562    0.521383    21.00000    0.06574    0.08343 =
         0.07625   -0.01344   -0.01370   -0.03919
C38   1    0.614440    0.725687    0.497964    21.00000    0.06835    0.08772 =
         0.08372   -0.01800   -0.01175   -0.03798
C40   1    0.639406    0.745270    0.423689    21.00000    0.10680    0.10734 =
         0.08650   -0.02194   -0.00431   -0.04781
AFIX  43
H40   2    0.673788    0.703202    0.408021    21.00000   -1.20000
AFIX  65
C42   1    0.612983    0.827728    0.372833    21.00000    0.11797    0.10605 =
         0.08425   -0.02212   -0.00406   -0.04376
AFIX  43
H42   2    0.629687    0.840831    0.323138    21.00000   -1.20000
AFIX  65
C41   1    0.561595    0.890604    0.396250    21.00000    0.14018    0.10622 =
         0.07852   -0.01669   -0.00380   -0.03670
AFIX  43
H41   2    0.543916    0.945774    0.362224    21.00000   -1.20000
AFIX  65
C39   1    0.536628    0.871022    0.470525    21.00000    0.08091    0.08379 =
         0.07617   -0.01416   -0.01374   -0.03621
AFIX  43
H39   2    0.502246    0.913090    0.486193    21.00000   -1.20000
AFIX   0
HKLF 4

REM  exp_876_auto_a.res in P-1
REM R1 =  0.1041 for   11033 Fo > 4sig(Fo)  and  0.1304 for all   17835 data
REM   1004 parameters refined using    138 restraints

END

WGHT      0.2000      0.0000

REM Highest difference peak  0.830,  deepest hole -0.349,  1-sigma level  0.100
Q1    1   0.1031  0.3031  0.7449  11.00000  0.05    0.83
Q2    1  -0.0729  0.3824  0.6942  11.00000  0.05    0.77
Q3    1   0.9362 -0.1204  1.1965  11.00000  0.05    0.75
Q4    1  -0.1056  0.2020  0.7467  11.00000  0.05    0.68
Q5    1   0.4753  0.6368  0.6372  11.00000  0.05    0.51
Q6    1   0.8231  0.6249  0.8940  11.00000  0.05    0.48
Q7    1   1.2174  0.0640  1.3801  11.00000  0.05    0.44
Q8    1  -0.1845  1.1376  0.4138  11.00000  0.05    0.44
Q9    1  -0.1926  0.9622  0.4217  11.00000  0.05    0.42
Q10   1   0.7363  0.6558  0.9748  11.00000  0.05    0.41
Q11   1   0.7098  0.6014  0.9656  11.00000  0.05    0.41
Q12   1  -0.2367  1.1414  0.4626  11.00000  0.05    0.38
Q13   1   0.2839  0.5208  0.6721  11.00000  0.05    0.38
Q14   1  -0.3977  1.1343  0.2134  11.00000  0.05    0.38
Q15   1   1.4534  0.1561  1.1211  11.00000  0.05    0.38
Q16   1   1.3764  0.0429  1.1745  11.00000  0.05    0.38
Q17   1  -0.1878  0.8191  0.4758  11.00000  0.05    0.38
Q18   1   0.6909  0.6159  0.7062  11.00000  0.05    0.37
Q19   1   0.7171  0.6030  0.7192  11.00000  0.05    0.37
Q20   1  -0.3398  1.1965 -0.0631  11.00000  0.05    0.36
Q21   1   0.7393  0.5841  0.7447  11.00000  0.05    0.36
Q22   1  -0.0557  0.5571  0.6560  11.00000  0.05    0.36
Q23   1   1.1748 -0.0594  1.1528  11.00000  0.05    0.36
Q24   1   0.8619  0.2191  0.8510  11.00000  0.05    0.36
Q25   1   0.8859  0.1399  1.0196  11.00000  0.05    0.36
Q26   1   0.8024  0.7155  1.0186  11.00000  0.05    0.35
Q27   1   0.8319  0.7204  0.9965  11.00000  0.05    0.35
Q28   1   1.2216 -0.0991  1.2220  11.00000  0.05    0.35
Q29   1   0.9531 -0.1482  1.0816  11.00000  0.05    0.35
Q30   1   1.2053  0.2028  1.2830  11.00000  0.05    0.34
Q31   1  -0.2730  1.1581  0.5020  11.00000  0.05    0.34
Q32   1   0.6971  0.5950  0.8455  11.00000  0.05    0.34
Q33   1   0.3795  0.6414  0.6179  11.00000  0.05    0.34
Q34   1   1.4070  0.1708  1.1193  11.00000  0.05    0.34
Q35   1   1.4176  0.0206  1.1981  11.00000  0.05    0.34
Q36   1  -0.2978  1.0562  0.2775  11.00000  0.05    0.34
Q37   1   0.9044  0.2029  1.0383  11.00000  0.05    0.34
Q38   1   0.7756  0.3373  1.0158  11.00000  0.05    0.34
Q39   1  -0.3422  1.3611  0.6415  11.00000  0.05    0.33
Q40   1   1.2541  0.1215  1.3429  11.00000  0.05    0.33
Q41   1  -0.4173  1.1320  0.2575  11.00000  0.05    0.33
Q42   1   0.8831  0.3471  1.2391  11.00000  0.05    0.33
Q43   1   0.9597  0.0386  1.1353  11.00000  0.05    0.33
Q44   1   0.7784  0.4536  1.1348  11.00000  0.05    0.32
Q45   1  -0.1430  1.2003  0.4554  11.00000  0.05    0.32
Q46   1   0.9542  0.1761  1.1001  11.00000  0.05    0.32
Q47   1   0.3884  0.5455  0.6631  11.00000  0.05    0.32
Q48   1   0.1635  0.4455  0.7005  11.00000  0.05    0.32
Q49   1   0.5360  0.3387  0.5973  11.00000  0.05    0.32
Q50   1  -0.4138  1.2592  0.0070  11.00000  0.05    0.31
Q51   1  -0.4023  1.1567  0.2785  11.00000  0.05    0.31
Q52   1  -0.3501  1.3028  0.6828  11.00000  0.05    0.31
;
_shelx_res_checksum              73581
_shelx_hkl_file                  
;
   0   0  -1   99.30    0.48
   0   0   1  106.27    0.58
   0   0   1  102.06    0.57
   0   0   2    5.79    0.34
   0   0   2    5.42    0.37
   0   0   2    5.75    0.35
   0   0   2    5.42    0.36
   0   0  -2    6.41    0.31
   0   0  -2    5.85    0.35
   0   0   3   73.78    3.63
   0   0   3   72.38    3.65
   0   0   3   72.09    3.65
   0   0  -3   75.57    3.57
   0   0  -3   71.45    3.64
   0   0  -3   73.87    3.62
   0   0   4  889.22   43.61
   0   0   4  914.48   43.59
   0   0   4  899.59   43.61
   0   0   4  904.38   43.60
   0   0  -4  918.53   43.60
   0   0  -4  911.87   43.58
   0   0  -4  905.62   43.51
   0   0   5   16.84    1.03
   0   0   5   17.97    1.05
   0   0   5   17.11    1.00
   0   0   5   17.23    1.05
   0   0  -5   18.34    0.98
   0   0  -5   16.96    1.02
   0   0   5   16.87    0.96
   0   0   5   19.17    1.03
   0   0   6  304.46   15.44
   0   0   6  320.85   15.39
   0   0   6  313.69   15.43
   0   0   6  308.02   15.35
   0   0   6  325.46   15.42
   0   0  -6  329.43   15.36
   0   0   7   33.41    1.86
   0   0   7   35.19    1.91
   0   0   7   34.58    1.81
   0   0   7   33.73    1.94
   0   0   7   34.80    1.93
   0   0   7   35.58    1.90
   0   0  -7   34.09    1.89
   0   0  -7   33.65    1.82
   0   0   8    0.44    0.28
   0   0   8    0.64    0.41
   0   0   8    0.96    0.38
   0   0  -8    0.86    0.29
   0   0   8    0.44    0.29
   0   0   9   22.47    1.45
   0   0   9   20.68    1.32
   0   0   9   21.88    1.37
   0   0  10    8.56    0.78
   0   0  10    9.88    0.92
   0   0  10   10.85    0.86
   0   0  11    5.34    0.67
   0   0  11    3.98    0.82
   0   0  11    3.78    0.69
   0   0  11    5.06    0.72
   0   0  11    4.75    0.69
   0   0  12    2.84    0.57
   0   0  12    1.93    0.75
   0   0  12    2.65    0.66
   0   0  12    2.76    0.66
   0   0  12    1.96    0.66
   0   0  13    5.52    0.99
   0   0  13    6.57    0.92
   0   0  13    8.04    0.88
   0   0  13    6.01    0.87
   0   0  14   22.52    2.00
   0   0  14   30.62    2.07
   0   0  14   28.68    1.97
   0   0  15    0.42    0.73
   0   0  15   -0.61    0.67
   0   0  15   -0.11    0.57
   0   0  16   25.65    2.04
   0   0  17    0.13    0.67
   0   0  18   -0.12    0.68
   0   0  19    0.45    0.59
   0   0  20    2.63    0.68
   0   0  21    0.16    0.47
   0  -1  21    0.88    0.54
   0  -1  21   -0.70    0.48
   0  -1  20    1.07    0.58
   0  -1  19    1.60    0.64
   0  -1  18    1.57    0.72
   0  -1  17    3.72    0.91
   0  -1  16    3.51    0.90
   0  -1  15   28.16    1.96
   0  -1  15   20.69    1.90
   0  -1  14    5.78    0.88
   0  -1  14    3.77    0.78
   0  -1  14    4.27    0.86
   0  -1  13    0.98    0.49
   0  -1  13    0.29    0.52
   0  -1  13    0.54    0.61
   0  -1  12   11.21    1.03
   0  -1  12    9.50    1.00
   0  -1  12    9.45    1.06
   0  -1  11   13.83    1.15
   0  -1  11   13.24    1.07
   0  -1  11   14.27    1.17
   0  -1  11   13.45    1.19
   0  -1  10   14.54    1.08
   0  -1  10   14.04    1.16
   0  -1  10   15.92    1.15
   0  -1  10   13.98    1.17
   0  -1   9    0.80    0.44
   0  -1   9    0.05    0.34
   0  -1   9    0.23    0.33
   0  -1   8   -0.11    0.38
   0  -1   8   -0.17    0.33
   0  -1   8    0.54    0.32
   0  -1   7    9.71    0.76
   0  -1   7    9.30    0.79
   0  -1   7    9.76    0.74
   0  -1   7   11.69    0.78
   0  -1   6   19.19    1.14
   0  -1   6   19.10    1.17
   0  -1   6   19.41    1.08
   0  -1   6   17.94    1.17
   0  -1   5    8.48    0.55
   0  -1   5    7.71    0.64
   0  -1   5    8.84    0.65
   0  -1   5    7.98    0.59
   0  -1   4   -0.02    0.29
   0  -1   4   -0.02    0.24
   0  -1   4   -0.16    0.28
   0  -1   4    0.01    0.19
   0   1  -4    0.42    0.25
   0  -1   3 1031.47   48.23
   0  -1   3  990.26   48.19
   0  -1   3  976.58   48.27
   0  -1   3 1024.27   48.26
   0  -1   3  989.73   48.27
   0   1  -3 1023.62   48.26
   0  -1   2    0.59    0.19
   0  -1   2    0.34    0.19
   0  -1   2    0.70    0.17
   0  -1   2    0.57    0.14
   0   1  -2    0.63    0.17
   0  -1   2    0.44    0.14
   0  -1   1  172.78    8.60
   0   1  -1  185.41    8.59
   0  -1   1  179.21    8.59
   0  -1   1  174.17    8.60
   0  -1   0    0.09    0.06
   0  -1   0   18.73    0.25
   0  -1   0   18.91    0.24
   0  -1   0    0.02    0.06
   0  -1  -1   57.48    2.15
   0  -1  -1   56.69    2.16
   0  -1  -2  516.62   24.37
   0  -1  -2  484.31   24.37
   0   1   2  518.70   24.41
   0   1   2  521.29   24.41
   0   1   3 3826.29  182.60
   0  -1  -3 3838.71  182.58
   0  -1  -3 3773.65  182.56
   0  -1  -3 3807.18  182.59
   0   1   4  939.58   46.06
   0   1   4  966.77   46.07
   0  -1  -4  983.65   45.99
   0  -1  -4  931.88   46.04
   0  -1  -4  929.92   46.05
   0   1   4  984.86   46.05
   0   1   4  948.70   46.02
   0   1   5  413.50   20.81
   0   1   5  421.12   20.82
   0  -1  -5  435.59   20.80
   0  -1  -5  429.09   20.78
   0   1   5  424.69   20.80
   0  -1  -5  452.20   20.72
   0   1   5  415.72   20.76
   0   1   6  398.86   19.63
   0   1   6  403.48   19.57
   0   1   6  403.26   19.61
   0  -1  -6  398.57   19.60
   0   1   6  420.25   19.61
   0  -1  -6  412.31   19.58
   0   1   6  399.23   19.55
   0  -1  -7  175.12    8.39
   0   1   7  170.58    8.43
   0  -1  -7  170.87    8.43
   0   1   7  169.90    8.39
   0   1   7  169.01    8.46
   0   1   7  171.18    8.44
   0  -1  -8   12.69    0.84
   0   1   8   13.56    0.90
   0  -1  -8   12.77    0.88
   0   1   8   12.69    0.94
   0   1   8   12.90    0.94
   0   1   8   12.29    0.84
   0   1   9    3.08    0.47
   0  -1  -9    4.60    0.53
   0  -1  -9    4.65    0.48
   0   1   9    3.69    0.55
   0   1   9    3.36    0.55
   0   1   9    4.34    0.46
   0   1  10    0.89    0.38
   0  -1 -10    1.03    0.35
   0   1  10   -0.06    0.39
   0   1  11   11.12    0.93
   0   1  11    9.47    0.96
   0   1  11   11.31    1.01
   0   1  12    1.66    0.50
   0   1  12    1.04    0.58
   0   1  12    1.70    0.55
   0   1  12    1.24    0.56
   0   1  13    3.20    0.62
   0   1  13    3.63    0.91
   0   1  13    3.81    0.76
   0   1  13    3.86    0.70
   0   1  13    4.49    0.81
   0   1  14    0.39    0.53
   0   1  14    0.91    0.68
   0   1  14    0.76    0.60
   0   1  14    0.43    0.56
   0   1  14    0.67    0.61
   0   1  15    2.67    0.90
   0   1  15    2.96    0.78
   0   1  15    2.03    0.68
   0   1  16   -0.44    0.82
   0   1  16    1.13    0.69
   0   1  16    0.57    0.57
   0   1  17    4.65    1.11
   0   1  17    4.90    0.96
   0   1  18    1.90    0.79
   0   1  19    0.35    0.65
   0   1  20   -0.10    0.59
   0   1  21    0.43    0.52
   0   1  22    0.38    0.49
   0   1  22    0.32    0.39
   0  -2  20   -0.37    0.53
   0  -2  20   -0.16    0.52
   0  -2  19   -0.30    0.58
   0  -2  19    0.20    0.62
   0  -2  18    0.11    0.63
   0  -2  17    2.13    0.79
   0  -2  16   -0.13    0.66
   0  -2  15    0.90    0.72
   0  -2  14   18.17    1.57
   0  -2  14   17.50    1.55
   0  -2  14   20.25    1.69
   0  -2  13   64.80    3.53
   0  -2  13   53.76    3.42
   0  -2  13   56.08    3.51
   0  -2  12    1.87    0.58
   0  -2  12    2.78    0.63
   0  -2  12    1.71    0.65
   0  -2  12    2.50    0.67
   0  -2  11   10.08    0.97
   0  -2  11    8.12    0.93
   0  -2  11    9.59    0.88
   0  -2  11    8.37    0.94
   0  -2  11    9.86    1.03
   0  -2  10  116.92    5.79
   0  -2  10  109.56    5.71
   0  -2  10  108.89    5.79
   0  -2  10  104.74    5.80
   0  -2   9   27.19    1.67
   0  -2   9   26.34    1.70
   0  -2   8    2.30    0.46
   0  -2   8    1.92    0.42
   0  -2   7    7.07    0.67
   0  -2   7    7.92    0.65
   0  -2   7    6.76    0.63
   0  -2   6   45.95    2.42
   0  -2   6   44.50    2.42
   0  -2   6   44.43    2.42
   0  -2   5   22.61    1.43
   0  -2   5   26.32    1.47
   0  -2   5   26.27    1.48
   0  -2   5   27.53    1.39
   0  -2   4   66.59    3.39
   0  -2   4   68.63    3.39
   0  -2   4   65.26    3.39
   0  -2   3    0.49    0.16
   0  -2   3    0.50    0.25
   0  -2   3    0.10    0.22
   0  -2   3    0.52    0.21
   0  -2   3    0.41    0.26
   0  -2   2 1855.66    4.55
   0   2  -2 1834.53    2.96
   0  -2   2 1858.42    3.44
   0  -2   2 1858.67    4.46
   0  -2   2 1841.59    4.52
   0  -2   2 1919.96    3.96
   0   2  -1    0.31    0.10
   0  -2   1    0.48    0.16
   0  -2   1    0.44    0.15
   0  -2   1    0.24    0.15
   0  -2   1    0.27    0.18
   0  -2   1    0.34    0.15
   0  -2   1    0.40    0.16
   0  -2   0  466.23   22.34
   0   2   0  448.95   22.31
   0  -2   0  456.40   22.35
   0  -2   0  465.99   22.34
   0  -2   0  455.06   22.34
   0   2   0  495.17   22.32
   0  -2  -1   15.66    0.81
   0  -2  -1   16.32    0.82
   0  -2  -1   16.14    0.81
   0  -2  -1   15.33    0.81
   0  -2  -2  345.11   16.50
   0  -2  -2  342.01   16.49
   0  -2  -2  341.82   16.51
   0  -2  -3  158.04    7.70
   0   2   3  166.16    7.76
   0   2   3  161.83    7.76
   0  -2  -3  161.60    7.72
   0  -2  -3  158.10    7.70
   0  -2  -3  157.11    7.75
   0   2   4 1202.36   57.21
   0   2   4 1200.10   57.20
   0  -2  -4 1205.09   57.14
   0  -2  -4 1161.05   57.15
   0  -2  -4 1184.75   57.17
   0   2   5 3846.04  185.84
   0  -2  -5 3959.17  185.76
   0  -2  -5 3820.68  185.80
   0  -2  -5 3808.82  185.80
   0   2   6  118.31    5.82
   0   2   6  109.63    5.79
   0   2   6  120.68    5.78
   0  -2  -6  115.89    5.77
   0  -2  -6  127.00    5.72
   0  -2  -6  113.82    5.77
   0   2   6  109.80    5.74
   0   2   7  149.85    7.19
   0   2   7  140.40    7.14
   0   2   7  139.33    7.08
   0  -2  -7  150.29    7.12
   0  -2  -7  144.43    7.13
   0   2   7  149.63    7.14
   0   2   7  141.18    7.08
   0  -2  -8   97.71    4.79
   0   2   8   94.02    4.79
   0  -2  -8   96.13    4.76
   0   2   8   90.49    4.83
   0  -2  -9    0.35    0.35
   0   2   9    0.30    0.33
   0  -2  -9    0.64    0.30
   0   2   9    0.10    0.38
   0  -2 -10  195.21    9.40
   0  -2 -10  190.29    9.36
   0   2  10  191.89    9.43
   0   2  10  183.91    9.46
   0   2  10  182.93    9.48
   0  -2 -11   30.40    1.73
   0   2  11   32.04    1.82
   0   2  11   25.76    1.85
   0   2  11   28.58    1.88
   0  -2 -12   27.78    1.66
   0   2  12   27.35    1.73
   0   2  12   25.14    1.80
   0   2  12   25.87    1.82
   0   2  13   -0.24    0.48
   0   2  13    0.28    0.51
   0   2  13    0.38    0.56
   0   2  13    0.19    0.53
   0   2  14    3.91    0.68
   0   2  14    4.50    0.81
   0   2  14    6.25    0.87
   0   2  14    3.86    0.83
   0   2  15    0.21    0.56
   0   2  15    0.14    0.72
   0   2  15    0.34    0.62
   0   2  15    0.12    0.57
   0   2  15    1.30    0.72
   0   2  16   18.70    1.81
   0   2  16   16.25    1.62
   0   2  16   19.45    1.57
   0   2  16   19.26    1.67
   0   2  17    2.91    0.97
   0   2  17    3.07    0.85
   0   2  18    6.05    1.24
   0   2  18    7.65    1.06
   0   2  19    2.70    0.91
   0   2  19    2.43    0.81
   0   2  20    1.09    0.66
   0   2  21   -0.46    0.53
   0   2  22   -0.07    0.45
   0  -3  20    0.46    0.47
   0  -3  20   -0.07    0.44
   0  -3  19    0.20    0.60
   0  -3  19   -0.18    0.54
   0  -3  18   -0.53    0.62
   0  -3  18    1.80    0.72
   0  -3  17    0.84    0.67
   0  -3  16    0.13    0.70
   0  -3  15   87.20    5.09
   0  -3  15   95.42    5.25
   0  -3  14    2.71    0.73
   0  -3  14    0.81    0.67
   0   3 -14    1.92    0.61
   0  -3  14    2.30    0.80
   0  -3  13    2.42    0.71
   0  -3  13    3.20    0.81
   0  -3  13    3.14    0.80
   0  -3  12   13.76    1.18
   0  -3  12   10.37    1.04
   0  -3  12   10.85    1.14
   0  -3  12    8.68    1.12
   0  -3  11   30.88    2.01
   0  -3  11   26.91    1.93
   0  -3  11   28.25    2.00
   0  -3  11   34.12    2.13
   0  -3  10   14.21    1.14
   0  -3  10   11.75    1.10
   0  -3  10   15.01    1.13
   0  -3  10   11.88    1.13
   0  -3  10   11.76    1.15
   0  -3   9   15.99    1.18
   0  -3   9   16.41    1.19
   0  -3   9   14.19    1.11
   0  -3   9   12.48    1.15
   0  -3   9   14.74    1.20
   0  -3   8    5.02    0.59
   0  -3   8    3.70    0.57
   0  -3   8    4.62    0.61
   0  -3   7  222.15   10.93
   0  -3   7  216.32   10.94
   0  -3   7  223.87   10.95
   0  -3   6   32.33    1.87
   0  -3   6   32.52    1.88
   0  -3   6   33.24    1.90
   0  -3   6   34.43    1.91
   0  -3   6   33.22    1.80
   0  -3   5   10.55    0.76
   0  -3   5   11.29    0.78
   0  -3   5    9.69    0.77
   0  -3   5   11.40    0.72
   0  -3   5    9.66    0.70
   0  -3   5   10.85    0.78
   0  -3   4   17.07    1.07
   0  -3   4   17.71    1.03
   0  -3   4   18.54    1.10
   0  -3   4   19.24    1.10
   0  -3   4   16.87    1.02
   0  -3   3   99.48    5.14
   0  -3   3  108.98    5.22
   0  -3   3  104.06    5.21
   0  -3   3  106.67    5.21
   0  -3   3  106.60    5.17
   0  -3   3  107.28    5.18
   0  -3   2    9.31    0.57
   0  -3   2    9.15    0.61
   0   3  -2    8.79    0.51
   0  -3   2    9.14    0.59
   0  -3   2    9.97    0.60
   0  -3   2   10.67    0.63
   0  -3   2    8.60    0.61
   0  -3   1 3325.35  159.55
   0  -3   1 3281.26  159.52
   0   3  -1 3283.19  159.47
   0  -3   1 3397.17  159.54
   0  -3   1 3282.49  159.54
   0  -3   1 3384.18  159.53
   0  -3   1 3376.95  159.53
   0  -3   0    2.54    0.26
   0  -3   0    2.45    0.27
   0   3   0    2.17    0.18
   0  -3   0    1.98    0.25
   0  -3   0    2.29    0.25
   0   3   0    2.19    0.21
   0  -3  -1  214.90   10.51
   0  -3  -1  213.26   10.50
   0  -3  -1  220.28   10.52
   0  -3  -1  221.19   10.49
   0  -3  -2   13.44    0.77
   0  -3  -2   14.33    0.77
   0  -3  -2   14.21    0.77
   0  -3  -3   69.25    3.45
   0  -3  -3   69.89    3.43
   0  -3  -3   69.42    3.46
   0   3   3   71.55    3.45
   0  -3  -4  256.40   12.60
   0  -3  -4  256.53   12.63
   0   3   4  265.90   12.68
   0   3   4  268.92   12.69
   0  -3  -4  263.59   12.61
   0  -3  -4  273.63   12.65
   0  -3  -4  251.91   12.66
   0   3   5 9133.24  432.39
   0   3   5 9025.72  432.41
   0  -3  -5 8928.34  432.32
   0  -3  -5 9033.54  432.34
   0  -3  -5 9002.94  432.34
   0   3   6   31.79    1.70
   0  -3  -6   31.30    1.60
   0  -3  -6   29.18    1.62
   0   3   7  367.80   17.70
   0  -3  -7  367.21   17.64
   0  -3  -7  368.14   17.63
   0  -3  -7  364.18   17.58
   0   3   7  352.39   17.64
   0   3   8   37.44    2.21
   0  -3  -8   40.06    2.14
   0  -3  -8   41.59    2.15
   0   3   8   39.28    2.14
   0   3   8   40.35    2.11
   0   3   9   59.78    3.12
   0  -3  -9   55.99    3.08
   0  -3  -9   65.36    3.12
   0   3   9   55.43    3.17
   0  -3 -10    2.46    0.42
   0  -3 -10    1.45    0.39
   0   3  10    1.34    0.39
   0   3  10    2.63    0.55
   0   3  11   25.63    1.76
   0  -3 -11   28.89    1.62
   0   3  11   24.92    1.64
   0   3  12   28.82    1.80
   0  -3 -12   31.70    1.75
   0   3  12   25.63    1.86
   0   3  12   26.17    1.86
   0   3  13    0.08    0.43
   0  -3 -13   -0.36    0.39
   0   3  13    0.19    0.54
   0   3  13    0.55    0.54
   0   3  14    3.18    0.61
   0   3  14    1.96    0.66
   0   3  14    2.61    0.73
   0   3  15    0.29    0.53
   0   3  15    3.13    0.75
   0   3  15    1.02    0.64
   0   3  15    2.19    0.79
   0   3  16   -0.53    0.58
   0   3  16    0.15    0.77
   0   3  16    0.72    0.63
   0   3  16   -0.25    0.67
   0   3  16   -0.50    0.76
   0   3  17    1.24    0.88
   0   3  17    2.65    0.86
   0   3  17    4.29    0.95
   0   3  18   -0.16    0.78
   0   3  18    1.53    0.76
   0   3  19    2.53    1.01
   0   3  19    2.09    0.80
   0   3  20    1.48    0.81
   0   3  20    1.13    0.69
   0   3  21    0.29    0.55
   0   3  22    0.08    0.48
   0  -4  19    0.34    0.55
   0  -4  19    0.53    0.49
   0  -4  18    0.11    0.64
   0  -4  18    0.10    0.58
   0  -4  17    0.25    0.66
   0  -4  17    0.11    0.65
   0  -4  17   -0.11    0.61
   0  -4  16    6.32    1.02
   0  -4  16    6.65    1.05
   0  -4  15    1.74    0.70
   0  -4  15    1.30    0.71
   0  -4  14   34.13    2.27
   0  -4  14   27.75    2.24
   0  -4  13    2.53    0.71
   0  -4  13    3.01    0.77
   0  -4  13    2.02    0.75
   0   4 -13    3.27    0.70
   0  -4  12   39.58    2.48
   0  -4  12   38.40    2.41
   0  -4  12   33.26    2.42
   0  -4  12   35.76    2.48
   0  -4  11    0.88    0.56
   0  -4  11    0.37    0.49
   0  -4  11    0.61    0.60
   0  -4  11    1.09    0.65
   0  -4  10    0.17    0.46
   0  -4  10    0.58    0.44
   0  -4  10    1.01    0.55
   0  -4  10    0.98    0.56
   0  -4   9   20.29    1.38
   0  -4   9   18.22    1.33
   0  -4   9   16.32    1.34
   0  -4   9   16.21    1.37
   0  -4   8   48.29    2.78
   0  -4   8   51.53    2.80
   0  -4   8   48.99    2.76
   0  -4   8   47.78    2.81
   0  -4   8   46.29    2.82
   0  -4   7  114.10    6.05
   0  -4   7  120.27    6.07
   0  -4   7  120.48    6.07
   0  -4   6  132.83    6.76
   0  -4   6  134.10    6.77
   0  -4   6  133.83    6.76
   0  -4   6  134.46    6.67
   0  -4   5  107.29    5.43
   0  -4   5  105.29    5.44
   0  -4   5  109.98    5.37
   0  -4   5  104.86    5.43
   0  -4   5  106.03    5.35
   0  -4   5  109.38    5.45
   0  -4   4   10.16    0.73
   0  -4   4   10.05    0.68
   0  -4   4    9.62    0.74
   0  -4   4    9.38    0.72
   0  -4   4    9.66    0.69
   0  -4   3   54.88    2.78
   0  -4   3   49.78    2.68
   0  -4   3   52.88    2.76
   0  -4   3   52.64    2.72
   0  -4   3   56.15    2.77
   0  -4   3   54.28    2.73
   0  -4   2   18.39    1.02
   0  -4   2   15.59    0.94
   0  -4   2   16.82    0.99
   0  -4   2   16.03    0.99
   0  -4   2   16.68    0.97
   0  -4   2   16.90    0.98
   0  -4   1    1.11    0.26
   0  -4   1    0.95    0.30
   0  -4   1    1.00    0.26
   0  -4   1    0.98    0.24
   0  -4   1    1.15    0.30
   0  -4   1    1.28    0.18
   0  -4   0 2707.54  129.41
   0   4   0 2656.01  129.33
   0  -4   0 2689.23  129.40
   0  -4   0 2679.35  129.40
   0  -4   0 2706.49  129.35
   0  -4   0 2674.29  129.39
   0   4   0 2753.80  129.35
   0  -4  -1  211.36    9.94
   0  -4  -1  195.45    9.93
   0  -4  -1  203.82    9.92
   0  -4  -1  200.92    9.90
   0  -4  -1  211.49    9.94
   0  -4  -1  207.36    9.94
   0  -4  -2  267.34   11.01
   0  -4  -2  262.32   11.01
   0  -4  -2  259.02   11.00
   0  -4  -2  267.12   11.00
   0  -4  -3  210.96    9.82
   0  -4  -3  198.19    9.80
   0  -4  -3  198.60    9.81
   0  -4  -4   17.35    0.93
   0  -4  -4   17.98    0.97
   0  -4  -4   16.51    0.98
   0   4   4   17.61    0.97
   0  -4  -5   55.58    2.79
   0  -4  -5   55.86    2.76
   0   4   5   54.76    2.81
   0   4   5   54.56    2.83
   0  -4  -5   53.51    2.75
   0  -4  -6  158.98    7.67
   0  -4  -6  155.75    7.66
   0   4   6  157.53    7.76
   0  -4  -6  157.00    7.65
   0   4   6  155.69    7.73
   0  -4  -7  112.05    5.89
   0  -4  -7  128.67    5.89
   0   4   7  117.14    5.99
   0  -4  -8   29.74    1.62
   0  -4  -8   31.02    1.58
   0   4   8   28.74    1.64
   0  -4  -8   28.16    1.63
   0   4   8   28.33    1.72
   0   4   9    7.64    0.63
   0  -4  -9    6.63    0.57
   0  -4  -9    7.07    0.61
   0   4   9    6.31    0.68
   0  -4 -10  563.54   25.73
   0   4  10  508.43   25.75
   0  -4 -10  524.03   25.74
   0   4  10  522.12   25.85
   0   4  11  295.91   14.74
   0  -4 -11  306.30   14.70
   0  -4 -11  297.63   14.71
   0   4  11  298.33   14.84
   0   4  12   53.43    3.10
   0   4  12   51.48    2.96
   0  -4 -12   54.16    2.91
   0   4  13    7.20    0.78
   0  -4 -13    6.67    0.71
   0   4  13    7.15    0.93
   0   4  13    6.60    0.85
   0  -4 -14    0.88    0.44
   0   4  14    1.06    0.46
   0   4  14    2.46    0.73
   0   4  14    2.24    0.64
   0   4  15    2.29    0.62
   0   4  15    1.12    0.70
   0   4  15    1.81    0.76
   0   4  16    9.68    1.06
   0   4  16    9.59    1.16
   0   4  16    9.86    1.18
   0   4  16    6.73    1.10
   0   4  17    1.09    0.93
   0   4  17    1.00    0.70
   0   4  17    1.16    0.69
   0   4  17    1.16    0.79
   0   4  18    0.63    0.80
   0   4  18    0.51    0.69
   0   4  18    1.18    0.78
   0   4  19    0.15    0.80
   0   4  19   -0.62    0.65
   0   4  20    0.14    0.71
   0   4  20   -0.80    0.63
   0   4  21    0.24    0.69
   0   4  21    0.91    0.62
   0   4  22   -0.10    0.60
   0   4  22   -0.41    0.49
   0   4  23   -0.18    0.38
   0  -5  19    0.49    0.42
   0  -5  18    0.57    0.52
   0  -5  18   -0.36    0.56
   0  -5  17    0.30    0.63
   0  -5  17    0.45    0.62
   0  -5  16    0.81    0.73
   0  -5  16    0.51    0.73
   0  -5  16    0.20    0.53
   0  -5  15   18.89    1.79
   0  -5  15   22.83    1.83
   0  -5  15   21.48    1.71
   0  -5  14    4.70    0.97
   0  -5  14    4.29    0.88
   0  -5  14    4.30    0.92
   0  -5  13    7.55    1.05
   0  -5  13    6.87    1.07
   0  -5  12   30.45    2.08
   0  -5  12   28.10    2.02
   0  -5  12   27.46    2.05
   0   5 -12   28.33    1.93
   0  -5  12   26.81    2.11
   0  -5  11   12.43    1.20
   0  -5  11   12.47    1.19
   0  -5  11   13.49    1.28
   0   5 -11   10.84    1.05
   0  -5  11   12.25    1.28
   0  -5  10   13.00    1.18
   0  -5  10   13.26    1.18
   0  -5  10   12.16    1.20
   0  -5  10   12.20    1.23
   0  -5   9   20.26    1.51
   0  -5   9   20.40    1.50
   0  -5   9   20.37    1.55
   0  -5   9   19.55    1.55
   0  -5   8   -0.08    0.40
   0  -5   8    0.22    0.40
   0  -5   8   -0.33    0.46
   0  -5   8    0.52    0.48
   0  -5   7    3.24    0.53
   0  -5   7    2.53    0.49
   0  -5   7    1.93    0.56
   0  -5   7    2.23    0.54
   0  -5   6    3.25    0.54
   0  -5   6    5.18    0.52
   0  -5   6    4.71    0.57
   0  -5   6    3.34    0.51
   0  -5   5  548.57   26.47
   0  -5   5  552.41   26.39
   0  -5   5  546.58   26.40
   0  -5   5  536.47   26.47
   0  -5   5  537.42   26.49
   0  -5   4  351.52   17.06
   0  -5   4  353.38   17.04
   0  -5   4  354.02   17.10
   0  -5   4  352.24   17.10
   0  -5   4  339.59   17.11
   0  -5   3  123.89    6.06
   0  -5   3  120.13    6.07
   0  -5   3  127.73    6.11
   0  -5   3  123.96    6.13
   0  -5   3  116.54    6.02
   0  -5   2    0.17    0.26
   0  -5   2    0.15    0.26
   0  -5   2    0.03    0.28
   0  -5   2   -0.10    0.29
   0  -5   2    0.03    0.23
   0  -5   1   76.07    3.78
   0  -5   1   75.47    3.77
   0  -5   1   74.67    3.76
   0  -5   1   72.95    3.79
   0  -5   0   67.21    3.35
   0  -5   0   65.39    3.29
   0  -5   0   66.25    3.36
   0  -5   0   66.37    3.36
   0  -5   0   67.80    3.38
   0  -5  -1  358.62   17.28
   0  -5  -1  368.72   17.23
   0  -5  -1  357.85   17.29
   0  -5  -1  353.42   17.25
   0  -5  -1  345.57   17.23
   0  -5  -1  352.96   17.28
   0  -5  -1  361.43   17.29
   0  -5  -2   37.12    1.88
   0  -5  -2   34.53    1.85
   0  -5  -2   37.08    1.86
   0  -5  -2   37.11    1.86
   0  -5  -2   34.69    1.87
   0  -5  -3  727.16   36.11
   0  -5  -3  748.89   36.11
   0  -5  -3  766.17   36.12
   0  -5  -3  761.48   36.14
   0  -5  -4   49.71    2.54
   0  -5  -4   49.07    2.51
   0  -5  -4   50.18    2.54
   0  -5  -5  361.90   17.14
   0  -5  -5  337.37   17.17
   0  -5  -5  352.77   17.19
   0  -5  -5  361.96   17.17
   0   5   5  359.95   17.24
   0  -5  -6   78.12    4.02
   0  -5  -6   82.31    4.00
   0   5   6   82.01    4.07
   0  -5  -6   78.44    3.98
   0   5   6   78.96    4.08
   0  -5  -7   75.06    3.72
   0  -5  -7   73.87    3.76
   0   5   7   75.45    3.83
   0   5   7   70.92    3.79
   0  -5  -8   16.41    0.94
   0  -5  -8   13.81    0.96
   0   5   8   15.02    1.06
   0   5   9   30.90    1.83
   0  -5  -9   33.65    1.86
   0  -5  -9   33.92    1.79
   0   5   9   33.73    1.96
   0   5  10   79.99    4.23
   0  -5 -10   81.71    4.24
   0   5  10   85.42    4.37
   0  -5 -11    4.81    0.58
   0   5  11    3.09    0.49
   0   5  11    5.71    0.72
   0  -5 -12   65.65    3.52
   0   5  12   66.38    3.55
   0   5  12   62.96    3.67
   0   5  12   66.42    3.67
   0  -5 -13  123.74    6.21
   0   5  13  117.61    6.26
   0  -5 -14   25.51    1.59
   0   5  14   22.62    1.61
   0   5  14   22.59    1.76
   0   5  14   20.60    1.71
   0  -5 -15   36.81    2.30
   0   5  15   39.55    2.58
   0   5  15   37.08    2.50
   0   5  16    8.36    1.18
   0   5  16    9.47    1.14
   0   5  17   32.29    2.49
   0   5  17   39.59    2.62
   0   5  17   41.69    2.68
   0   5  18    1.12    0.89
   0   5  18    1.26    0.73
   0   5  18    1.05    0.80
   0   5  19   -0.16    0.79
   0   5  19    1.48    0.71
   0   5  19    1.80    0.83
   0   5  20    1.61    0.83
   0   5  20    1.39    0.71
   0   5  21   -0.26    0.71
   0   5  21   -0.62    0.65
   0   5  22    1.38    0.65
   0   5  22    0.17    0.47
   0   5  23   -0.06    0.41
   0  -6  18    1.19    0.50
   0  -6  18    0.93    0.49
   0  -6  17    0.17    0.53
   0  -6  17    0.28    0.57
   0  -6  16    0.31    0.60
   0  -6  16    0.37    0.51
   0  -6  16    0.68    0.69
   0  -6  15   -0.12    0.65
   0  -6  15    0.32    0.62
   0  -6  15    0.13    0.65
   0  -6  14    0.51    0.68
   0  -6  14   -1.52    0.80
   0  -6  14   -0.81    0.63
   0  -6  13    8.87    1.24
   0  -6  13   12.25    1.33
   0  -6  13   11.14    1.22
   0  -6  12    0.13    0.72
   0  -6  12   -0.13    0.67
   0  -6  12    0.48    0.66
   0  -6  11   30.80    2.13
   0  -6  11   29.18    2.22
   0  -6  11   31.95    2.15
   0  -6  11   29.24    2.17
   0  -6  11   29.06    2.20
   0  -6  10    0.61    0.54
   0  -6  10    0.31    0.56
   0  -6  10    0.77    0.60
   0  -6  10   -0.23    0.65
   0  -6   9    1.48    0.57
   0  -6   9    1.50    0.54
   0  -6   9    1.53    0.62
   0  -6   9    2.13    0.67
   0  -6   8   15.40    1.29
   0  -6   8   18.05    1.35
   0  -6   8   17.85    1.43
   0  -6   8   17.08    1.42
   0  -6   7    7.92    0.82
   0  -6   7    7.24    0.81
   0  -6   7    8.33    0.89
   0  -6   7    7.73    0.87
   0  -6   6    6.95    0.67
   0  -6   6    7.12    0.75
   0  -6   6    7.36    0.75
   0  -6   6    8.63    0.85
   0  -6   6    6.68    0.79
   0  -6   6    7.56    0.80
   0  -6   5    4.98    0.59
   0  -6   5    5.22    0.61
   0  -6   5    4.19    0.53
   0  -6   4   10.70    0.87
   0  -6   4   10.16    0.85
   0  -6   4   11.27    0.83
   0  -6   4   12.22    0.82
   0  -6   3  110.79    5.91
   0  -6   3  118.93    5.87
   0  -6   3  117.38    5.85
   0  -6   3  118.41    5.89
   0  -6   2  521.52   24.52
   0  -6   2  502.26   24.44
   0  -6   2  487.64   24.47
   0  -6   2  516.20   24.46
   0  -6   2  500.18   24.47
   0  -6   1    2.01    0.39
   0  -6   1    2.55    0.36
   0  -6   1    2.09    0.35
   0  -6   1    3.35    0.36
   0  -6   1    1.76    0.35
   0  -6   0    2.57    0.38
   0  -6   0    2.78    0.39
   0  -6   0    1.69    0.34
   0  -6   0    1.87    0.27
   0  -6   0    2.61    0.34
   0  -6   0    2.28    0.37
   0  -6  -1    0.03    0.28
   0  -6  -1    0.26    0.30
   0  -6  -1   -0.09    0.28
   0  -6  -1    0.10    0.18
   0  -6  -1    0.58    0.24
   0  -6  -1    0.03    0.26
   0  -6  -2   18.38    1.08
   0  -6  -2   17.39    1.05
   0  -6  -2   18.81    1.09
   0  -6  -2   20.41    1.05
   0  -6  -2   18.39    1.05
   0  -6  -3    4.39    0.45
   0  -6  -3    5.14    0.45
   0  -6  -3    4.50    0.41
   0  -6  -3    5.01    0.44
   0  -6  -4  130.72    6.24
   0  -6  -4  125.82    6.21
   0  -6  -4  127.33    6.21
   0  -6  -4  121.05    6.21
   0  -6  -5   10.75    0.71
   0  -6  -5    9.20    0.69
   0  -6  -5   11.07    0.69
   0  -6  -6  176.77    8.40
   0   6   6  166.61    8.47
   0  -6  -6  172.64    8.39
   0  -6  -6  166.50    8.41
   0   6   7    1.21    0.39
   0   6   7    0.95    0.41
   0  -6  -7    1.18    0.28
   0  -6  -7    0.87    0.32
   0   6   8  210.39   10.62
   0  -6  -8  221.44   10.49
   0  -6  -8  208.65   10.53
   0   6   9    0.57    0.43
   0  -6  -9    0.62    0.28
   0  -6  -9   -0.08    0.31
   0   6  10   54.02    3.12
   0  -6 -10   59.05    2.94
   0  -6 -10   53.87    3.00
   0  -6 -11   20.93    1.28
   0   6  11   17.61    1.36
   0   6  11   16.24    1.36
   0  -6 -11   19.44    1.35
   0  -6 -12    0.69    0.40
   0   6  12   -0.08    0.48
   0   6  12    0.16    0.56
   0  -6 -12    0.91    0.54
   0   6  13    9.48    1.08
   0  -6 -13   11.81    0.94
   0  -6 -14    9.65    0.92
   0  -6 -15    6.69    0.80
   0   6  15    6.04    1.03
   0   6  15    7.48    1.00
   0  -6 -16   21.48    1.53
   0   6  16   22.69    1.86
   0   6  16   18.43    1.71
   0   6  17    5.60    1.03
   0   6  17    6.43    1.03
   0   6  18    2.25    0.78
   0   6  18    2.74    0.88
   0   6  19    0.47    0.81
   0   6  19   -0.12    0.67
   0   6  19    0.13    0.75
   0   6  20   -0.74    0.83
   0   6  20    0.70    0.66
   0   6  21   -0.13    0.69
   0   6  21    0.31    0.57
   0   6  22    0.78    0.62
   0   6  22    0.35    0.51
   0   6  23   -0.34    0.52
   0   6  23   -0.13    0.43
   0  -7  17    0.91    0.48
   0  -7  16    0.45    0.54
   0  -7  16    0.09    0.53
   0  -7  15    2.30    0.63
   0  -7  15    3.15    0.78
   0  -7  15    3.08    0.82
   0  -7  14    4.18    0.90
   0  -7  14    5.91    0.90
   0  -7  14    3.45    0.92
   0  -7  13    1.08    0.75
   0  -7  13    0.71    0.64
   0  -7  13    0.51    0.74
   0  -7  12    4.72    1.02
   0  -7  12    6.99    1.04
   0  -7  12    7.41    1.09
   0  -7  11    7.99    1.01
   0  -7  11    6.16    1.05
   0  -7  11    5.33    0.99
   0  -7  11    5.86    0.98
   0  -7  10    6.03    1.03
   0  -7  10    8.13    1.06
   0  -7  10    9.53    1.05
   0  -7  10    8.13    1.05
   0  -7   9   48.78    3.09
   0  -7   9   47.38    3.06
   0  -7   9   47.80    2.98
   0  -7   9   50.49    3.07
   0  -7   8    3.72    0.75
   0  -7   8    1.17    0.59
   0  -7   8    1.05    0.56
   0  -7   8    2.99    0.71
   0  -7   7   80.19    4.32
   0  -7   7   75.49    4.40
   0  -7   7   79.43    4.32
   0  -7   7   81.15    4.44
   0  -7   7   78.15    4.35
   0  -7   7   77.71    4.39
   0  -7   6   37.80    2.28
   0  -7   6   38.05    2.19
   0  -7   6   36.93    2.37
   0  -7   6   36.95    2.35
   0  -7   6   36.91    2.28
   0  -7   6   36.13    2.29
   0  -7   6   38.71    2.35
   0  -7   5   25.57    1.75
   0  -7   5   26.42    1.72
   0  -7   5   30.41    1.90
   0  -7   5   28.68    1.82
   0  -7   5   30.01    1.84
   0  -7   5   31.44    1.89
   0  -7   4    0.50    0.49
   0  -7   4    2.00    0.45
   0  -7   4    1.68    0.40
   0  -7   4    1.42    0.37
   0  -7   4    1.35    0.44
   0  -7   4    1.38    0.44
   0  -7   3   28.77    1.74
   0  -7   3   27.06    1.71
   0  -7   3   31.54    1.74
   0  -7   3   31.20    1.81
   0  -7   2   46.67    2.65
   0  -7   2   52.53    2.69
   0  -7   2   48.60    2.64
   0  -7   2   51.02    2.74
   0  -7   1   99.36    4.95
   0  -7   1   95.63    4.96
   0  -7   1   95.94    4.93
   0  -7   1   99.46    4.99
   0  -7   0    0.56    0.27
   0  -7   0    0.48    0.30
   0  -7   0    0.28    0.31
   0  -7   0    0.25    0.30
   0  -7  -1   23.63    1.40
   0  -7  -1   22.87    1.32
   0  -7  -1   24.30    1.41
   0  -7  -1   25.38    1.42
   0  -7  -1   25.75    1.43
   0  -7  -2    2.14    0.35
   0  -7  -2    1.59    0.29
   0  -7  -2    2.07    0.34
   0  -7  -2    1.49    0.32
   0  -7  -2    2.87    0.38
   0  -7  -3    6.85    0.55
   0  -7  -3    7.16    0.59
   0  -7  -3    8.08    0.60
   0  -7  -4    4.08    0.41
   0  -7  -4    3.97    0.41
   0  -7  -4    4.73    0.45
   0  -7  -4    4.30    0.46
   0  -7  -5   18.21    1.11
   0  -7  -5   18.67    1.12
   0  -7  -5   19.71    1.15
   0  -7  -6   34.57    1.85
   0  -7  -6   32.00    1.86
   0  -7  -6   35.79    1.88
   0   7   6   34.53    1.96
   0  -7  -7  149.43    7.50
   0  -7  -7  154.18    7.49
   0  -7  -7  148.74    7.48
   0   7   7  154.31    7.58
   0   7   7  150.00    7.59
   0  -7  -8  252.53   11.80
   0  -7  -8  240.82   11.83
   0   7   8  224.13   11.90
   0  -7  -9    9.24    0.77
   0  -7  -9   10.41    0.72
   0   7   9    8.40    0.83
   0  -7 -10    0.15    0.35
   0  -7 -10    0.40    0.28
   0   7  10    0.68    0.44
   0   7  11    2.67    0.57
   0   7  11    1.81    0.62
   0  -7 -11    2.81    0.59
   0  -7 -11    2.06    0.45
   0  -7 -11    3.18    0.41
   0   7  11    1.78    0.79
   0   7  11    1.83    0.59
   0  -7 -12   -0.12    0.39
   0   7  12   -0.17    0.50
   0   7  12    0.76    0.59
   0  -7 -12    0.74    0.49
   0  -7 -13    7.58    0.78
   0   7  13    6.91    0.87
   0   7  13    8.15    0.99
   0  -7 -13    6.38    0.85
   0  -7 -14    0.64    0.44
   0   7  14    1.03    0.66
   0  -7 -14    1.11    0.55
   0   7  15    1.24    0.74
   0  -7 -15    1.54    0.51
   0  -7 -16   13.89    1.20
   0   7  16   14.02    1.46
   0   7  16   14.67    1.41
   0  -7 -17    1.33    0.57
   0   7  17    1.27    0.77
   0   7  17    0.51    0.64
   0   7  18    0.52    0.73
   0   7  19   -0.12    0.68
   0   7  19    0.26    0.70
   0   7  20    0.75    0.83
   0   7  20   -0.23    0.60
   0   7  20    0.48    0.65
   0   7  21   -0.41    0.76
   0   7  21    0.83    0.65
   0   7  22   -0.46    0.69
   0   7  22   -0.44    0.55
   0   7  23   -0.09    0.55
   0  -8  16   -0.22    0.49
   0  -8  15    0.16    0.50
   0  -8  15    0.73    0.62
   0  -8  14    0.59    0.56
   0  -8  14   -0.21    0.57
   0  -8  13    5.91    0.91
   0  -8  13    7.39    1.05
   0  -8  12   10.91    1.24
   0  -8  12   13.05    1.38
   0  -8  11   -0.37    0.69
   0  -8  11    0.39    0.66
   0  -8  10   16.74    1.56
   0  -8  10   19.70    1.68
   0  -8   9   -0.12    0.71
   0  -8   9    0.56    0.60
   0  -8   9    0.12    0.59
   0  -8   8   28.16    2.09
   0  -8   8   29.46    2.00
   0  -8   8   27.36    2.00
   0  -8   8   29.33    2.09
   0  -8   7   32.39    2.06
   0  -8   7   25.50    1.87
   0  -8   7   27.30    1.89
   0  -8   7   24.42    1.91
   0  -8   6    0.40    0.60
   0  -8   6    0.34    0.51
   0  -8   6    0.45    0.49
   0  -8   6    0.62    0.43
   0  -8   6    0.68    0.51
   0  -8   5   48.81    2.73
   0  -8   5   45.05    2.88
   0  -8   5   47.97    2.82
   0  -8   5   49.77    2.80
   0  -8   5   49.02    2.84
   0  -8   5   47.30    2.88
   0  -8   4   30.26    1.94
   0  -8   4   38.38    2.18
   0  -8   4   31.50    2.04
   0  -8   4   31.90    2.03
   0  -8   4   33.81    2.10
   0  -8   3   14.84    1.04
   0  -8   3   13.23    1.03
   0  -8   3   13.72    1.14
   0  -8   3   14.72    1.11
   0  -8   3   14.79    1.13
   0  -8   3   13.36    1.11
   0  -8   2  547.70   26.88
   0  -8   2  554.06   26.97
   0  -8   2  556.35   26.91
   0  -8   2  558.65   26.93
   0  -8   1   11.08    0.83
   0  -8   1   10.37    0.87
   0  -8   1    9.95    0.83
   0  -8   1   11.68    0.86
   0  -8   0   91.39    4.67
   0  -8   0   93.82    4.70
   0  -8   0   90.66    4.67
   0  -8   0   88.32    4.67
   0  -8  -1    1.24    0.37
   0  -8  -1    0.79    0.34
   0  -8  -1    0.68    0.34
   0  -8  -1    0.43    0.34
   0  -8  -2  735.92   34.77
   0  -8  -2  752.10   34.77
   0  -8  -2  686.01   34.67
   0  -8  -3   34.06    1.87
   0  -8  -3   30.84    1.85
   0  -8  -3   33.75    1.80
   0  -8  -4   25.62    1.58
   0  -8  -4   30.37    1.64
   0  -8  -4   28.29    1.57
   0  -8  -5   97.45    4.91
   0  -8  -5   97.17    4.87
   0  -8  -5   95.17    4.86
   0  -8  -6    1.39    0.35
   0   8   6    1.34    0.38
   0  -8  -6    1.29    0.31
   0  -8  -6    1.56    0.36
   0  -8  -7   28.55    1.60
   0   8   7   26.54    1.70
   0  -8  -7   28.65    1.59
   0  -8  -7   26.07    1.59
   0   8   8   19.06    1.31
   0  -8  -8   18.53    1.20
   0  -8  -8   18.60    1.16
   0   8   9   25.81    1.66
   0  -8  -9   25.50    1.50
   0  -8  -9   24.48    1.53
   0  -8 -10   14.87    1.16
   0  -8 -10   12.75    1.02
   0  -8 -10   14.96    0.99
   0   8  10   13.00    1.14
   0   8  10   15.09    1.20
   0   8  11   22.46    1.61
   0  -8 -11   19.55    1.53
   0  -8 -11   25.60    1.43
   0  -8 -11   24.10    1.49
   0   8  11   22.66    1.86
   0   8  11   19.81    1.57
   0   8  12    1.69    0.58
   0  -8 -12    1.82    0.58
   0  -8 -12    0.75    0.44
   0   8  12    0.12    0.75
   0   8  12    0.97    0.62
   0  -8 -13   -0.14    0.39
   0   8  13   -0.68    0.58
   0   8  13    0.29    0.61
   0  -8 -13   -0.08    0.53
   0  -8 -14    6.48    0.77
   0   8  14    5.77    0.94
   0  -8 -14    5.40    0.84
   0  -8 -15   19.58    1.40
   0  -8 -15   15.20    1.44
   0   8  16    9.49    1.22
   0  -8 -16    7.30    0.90
   0  -8 -17    1.24    0.57
   0   8  17    2.03    0.79
   0   8  17    1.93    0.72
   0   8  18    4.13    0.95
   0   8  19    2.79    0.88
   0   8  20    0.45    0.58
   0   8  20    1.44    0.77
   0   8  21    0.81    0.75
   0   8  21    1.32    0.63
   0   8  21    0.97    0.72
   0   8  22    0.93    0.70
   0   8  22    0.60    0.52
   0   8  23    0.18    0.58
   0  -9  15    1.54    0.53
   0  -9  14    0.55    0.56
   0  -9  14   -0.17    0.49
   0  -9  13    3.73    0.79
   0  -9  13    2.50    0.69
   0  -9  12    0.95    0.70
   0  -9  12    0.45    0.58
   0  -9  11    2.77    0.87
   0  -9  11    4.46    0.84
   0  -9  10    8.75    1.18
   0  -9  10    8.95    1.15
   0  -9   9   26.30    2.00
   0  -9   9   23.80    1.93
   0  -9   8   27.17    2.04
   0  -9   8   24.16    1.85
   0  -9   8   27.07    1.92
   0  -9   8   23.38    1.92
   0  -9   7   19.81    1.72
   0  -9   7   21.86    1.66
   0  -9   7   21.50    1.67
   0  -9   7   22.88    1.76
   0  -9   6   44.88    2.85
   0  -9   6   43.02    2.74
   0  -9   6   44.72    2.72
   0  -9   6   45.86    2.78
   0  -9   6   44.52    2.83
   0  -9   5    1.12    0.68
   0  -9   5   -0.09    0.56
   0  -9   5    0.46    0.48
   0  -9   5    1.08    0.51
   0  -9   5    0.70    0.54
   0  -9   4   76.15    4.42
   0  -9   4   76.63    4.35
   0  -9   4   80.83    4.33
   0  -9   4   81.25    4.37
   0  -9   4   81.85    4.43
   0  -9   3   22.40    1.48
   0  -9   3   26.76    1.71
   0  -9   3   22.17    1.60
   0  -9   3   19.33    1.52
   0  -9   3   22.26    1.55
   0  -9   3   25.64    1.67
   0  -9   2   16.86    1.19
   0  -9   2   19.21    1.40
   0  -9   2   18.78    1.33
   0  -9   2   17.10    1.26
   0  -9   2   17.29    1.25
   0  -9   2   15.98    1.24
   0  -9   2   17.18    1.31
   0  -9   1   54.87    3.07
   0  -9   1   56.40    3.21
   0  -9   1   55.84    3.17
   0  -9   1   54.02    3.11
   0  -9   1   57.96    3.13
   0  -9   1   55.73    3.06
   0  -9   1   59.28    3.15
   0  -9   1   58.68    3.21
   0  -9   0   52.47    2.83
   0  -9   0   48.36    2.92
   0  -9   0   53.88    2.87
   0  -9   0   53.82    2.84
   0  -9   0   55.28    2.89
   0  -9   0   50.34    2.92
   0  -9   0   51.09    2.89
   0  -9   0   46.79    2.89
   0  -9  -1  293.05   14.63
   0  -9  -1  307.69   14.64
   0  -9  -1  292.66   14.66
   0  -9  -2   75.40    3.97
   0  -9  -2   76.08    3.98
   0  -9  -3   13.58    1.06
   0  -9  -3   14.65    1.07
   0  -9  -4    0.98    0.31
   0  -9  -4    0.46    0.31
   0  -9  -4    0.72    0.33
   0  -9  -5  194.90    9.47
   0  -9  -5  188.02    9.52
   0  -9  -6    0.04    0.28
   0  -9  -6    0.47    0.33
   0  -9  -7   56.79    2.93
   0  -9  -7   53.18    2.92
   0  -9  -7   55.95    2.95
   0   9   7   52.52    3.03
   0  -9  -8    8.04    0.89
   0  -9  -8   12.77    0.86
   0   9   8    8.19    0.88
   0  -9  -8   12.31    0.84
   0  -9  -8   11.64    0.86
   0  -9  -9    2.43    0.41
   0  -9  -9    2.14    0.43
   0  -9  -9    1.34    0.52
   0  -9  -9    1.15    0.48
   0   9   9    2.44    0.55
   0   9   9    1.47    0.58
   0  -9 -10   20.39    1.53
   0  -9 -10   22.70    1.44
   0  -9 -10   21.35    1.38
   0   9  10   21.03    1.54
   0   9  10   24.64    1.62
   0  -9 -11    4.07    0.72
   0  -9 -11    4.91    0.56
   0  -9 -11    5.62    0.66
   0   9  11    5.73    0.77
   0   9  11    4.69    0.78
   0   9  12   24.68    1.77
   0  -9 -12   22.12    1.68
   0  -9 -12   28.26    1.56
   0  -9 -12   22.77    1.57
   0   9  12   20.50    1.88
   0   9  12   22.54    1.75
   0   9  13   19.36    1.46
   0  -9 -13   14.43    1.33
   0  -9 -13   15.13    1.22
   0   9  13   17.10    1.64
   0   9  13   14.40    1.40
   0  -9 -14   -0.31    0.45
   0   9  14    0.11    0.57
   0   9  14   -0.43    0.65
   0  -9 -14    0.48    0.60
   0  -9 -15   11.80    1.22
   0   9  15   12.79    1.29
   0  -9 -15   10.73    1.05
   0  -9 -16    1.62    0.68
   0  -9 -16    4.01    0.70
   0  -9 -17    4.57    0.84
   0   9  17    7.00    1.12
   0   9  18    1.28    0.77
   0   9  19    0.63    0.70
   0   9  20    2.55    0.72
   0   9  20    2.36    0.84
   0   9  21   -0.40    0.77
   0   9  21   -0.10    0.60
   0   9  21   -0.11    0.61
   0   9  22    0.11    0.64
   0   9  22    0.08    0.49
   0   9  23    0.64    0.60
   0 -10  14    0.29    0.47
   0 -10  14    0.52    0.49
   0 -10  13   -0.09    0.56
   0 -10  12    4.93    0.88
   0 -10  12    2.20    0.66
   0 -10  11    0.70    0.67
   0 -10  11   -0.22    0.60
   0 -10  10    2.73    0.80
   0 -10  10    1.32    0.72
   0 -10   9   -0.51    0.73
   0 -10   9    0.75    0.69
   0 -10   8   35.69    2.59
   0 -10   8   35.87    2.46
   0 -10   8   41.53    2.64
   0 -10   7   25.85    2.10
   0 -10   7   28.50    2.05
   0 -10   7   30.14    2.08
   0 -10   7   29.67    2.15
   0 -10   6   23.10    1.80
   0 -10   6   19.78    1.63
   0 -10   6   21.70    1.61
   0 -10   6   20.63    1.64
   0 -10   6   18.89    1.68
   0 -10   5   93.06    5.23
   0 -10   5   91.62    5.14
   0 -10   5   89.44    5.08
   0 -10   5   96.58    5.17
   0 -10   5   97.77    5.25
   0 -10   4   14.38    1.29
   0 -10   4    9.97    1.11
   0 -10   4   10.86    1.07
   0 -10   4   10.12    1.05
   0 -10   4   14.32    1.26
   0 -10   3   30.94    2.13
   0 -10   3   32.00    2.09
   0 -10   3   30.13    2.03
   0 -10   3   30.75    2.02
   0 -10   3   32.45    2.14
   0 -10   2  137.69    7.19
   0 -10   2  149.07    7.42
   0 -10   2  143.08    7.34
   0 -10   2  139.15    7.28
   0 -10   2  131.97    7.25
   0 -10   2  146.97    7.30
   0 -10   2  141.93    7.37
   0 -10   1    1.78    0.48
   0 -10   1    1.56    0.59
   0 -10   1    2.42    0.61
   0 -10   1    1.40    0.55
   0 -10   1    2.10    0.46
   0 -10   1    1.70    0.47
   0 -10   1    2.05    0.58
   0 -10   0   20.28    1.33
   0 -10   0   17.71    1.42
   0 -10   0   17.86    1.38
   0 -10   0   17.56    1.28
   0 -10   0   21.31    1.40
   0 -10   0   19.93    1.41
   0 -10  -1    4.69    0.60
   0 -10  -1    5.30    0.63
   0 -10  -1    4.82    0.72
   0 -10  -1    4.10    0.64
   0 -10  -1    5.30    0.72
   0 -10  -2   20.80    1.54
   0 -10  -2   23.99    1.56
   0 -10  -2   22.15    1.48
   0 -10  -2   24.44    1.50
   0 -10  -2   22.15    1.52
   0 -10  -3   59.58    3.03
   0 -10  -3   54.08    3.00
   0 -10  -3   53.00    3.04
   0 -10  -3   51.37    3.09
   0 -10  -4   16.81    1.15
   0 -10  -4   18.80    1.24
   0 -10  -4   17.97    1.22
   0 -10  -4   18.97    1.32
   0 -10  -4   19.14    1.36
   0 -10  -5   49.66    2.44
   0 -10  -5   42.79    2.53
   0 -10  -5   40.02    2.54
   0 -10  -5   42.72    2.46
   0 -10  -5   41.90    2.52
   0 -10  -6    0.61    0.46
   0 -10  -6    0.39    0.44
   0 -10  -6    0.11    0.39
   0 -10  -6    0.23    0.30
   0 -10  -7    6.06    0.77
   0 -10  -7    6.57    0.75
   0 -10  -7    6.76    0.69
   0  10   7    6.73    0.76
   0 -10  -7    6.17    0.62
   0 -10  -8    0.31    0.32
   0 -10  -8    0.07    0.48
   0 -10  -8    0.27    0.45
   0 -10  -8    0.11    0.37
   0  10   8    0.23    0.43
   0  10   8    0.08    0.55
   0 -10  -9   12.59    1.11
   0 -10  -9   11.64    0.97
   0 -10  -9   15.07    0.99
   0  10   9   12.28    1.10
   0  10   9   11.74    1.13
   0 -10  -9   11.65    1.04
   0 -10 -10   21.86    1.68
   0 -10 -10   23.69    1.57
   0 -10 -10   30.61    1.63
   0  10  10   22.14    1.70
   0  10  10   24.94    1.76
   0 -10 -10   24.78    1.66
   0 -10 -11    3.81    0.75
   0 -10 -11    4.93    0.59
   0 -10 -11    3.64    0.57
   0  10  11    5.67    0.80
   0  10  11    3.47    0.76
   0  10  12    0.51    0.56
   0 -10 -12    2.47    0.68
   0 -10 -12    1.24    0.47
   0 -10 -12    1.39    0.41
   0  10  12    2.62    0.89
   0  10  12    2.34    0.70
   0  10  13    3.05    0.77
   0 -10 -13    2.12    0.67
   0 -10 -13    1.63    0.54
   0 -10 -13    2.68    0.48
   0  10  13    2.34    0.86
   0  10  13    1.46    0.72
   0  10  14   31.87    2.18
   0 -10 -14   30.92    1.98
   0  10  14   31.32    2.39
   0  10  14   29.12    2.12
   0 -10 -14   26.62    2.06
   0 -10 -15    0.31    0.63
   0  10  15    0.70    0.73
   0 -10 -15    0.08    0.51
   0 -10 -16    1.06    0.72
   0  10  16    3.55    0.87
   0 -10 -16    3.30    0.69
   0 -10 -17    4.51    0.85
   0 -10 -18    0.20    0.57
   0  10  18   -0.13    0.73
   0  10  19    0.49    0.73
   0  10  20    1.27    0.76
   0  10  21   -0.78    0.77
   0  10  21   -0.29    0.52
   0  10  21    0.51    0.60
   0  10  22    0.11    0.68
   0  10  22    0.96    0.60
   0  10  23   -0.27    0.55
   0 -11  13   -0.07    0.46
   0 -11  13   -0.07    0.43
   0 -11  12   -0.09    0.56
   0 -11  11    1.53    0.65
   0 -11  10    1.71    0.81
   0 -11   9    7.67    1.08
   0 -11   9    6.65    1.01
   0 -11   8    3.03    0.81
   0 -11   8    0.85    0.64
   0 -11   8    1.36    0.70
   0 -11   7    8.51    1.16
   0 -11   7    9.02    1.07
   0 -11   7    8.49    1.11
   0 -11   6    0.50    0.70
   0 -11   6    1.22    0.72
   0 -11   6    1.36    0.73
   0 -11   5   20.97    1.65
   0 -11   5   17.19    1.46
   0 -11   5   16.11    1.38
   0 -11   5   14.31    1.37
   0 -11   5   15.92    1.49
   0 -11   4   23.80    1.85
   0 -11   4   23.21    1.77
   0 -11   4   22.69    1.72
   0 -11   4   21.86    1.69
   0 -11   4   23.95    1.83
   0 -11   3   83.92    4.51
   0 -11   3   77.49    4.41
   0 -11   3   71.27    4.31
   0 -11   3   81.84    4.48
   0 -11   2    7.68    0.87
   0 -11   2    5.96    0.93
   0 -11   2    7.60    0.89
   0 -11   2    6.28    0.87
   0 -11   1   61.88    3.60
   0 -11   1   61.01    3.52
   0 -11   1   64.12    3.51
   0 -11   1   57.71    3.45
   0 -11   0   18.25    1.49
   0 -11   0   18.77    1.46
   0 -11   0   20.16    1.36
   0 -11   0   18.19    1.38
   0 -11   0   17.55    1.41
   0 -11  -1    0.34    0.42
   0 -11  -1    0.53    0.45
   0 -11  -1    0.18    0.53
   0 -11  -1    0.41    0.49
   0 -11  -1    0.24    0.51
   0 -11  -2   46.75    3.03
   0 -11  -2   52.13    3.00
   0 -11  -2   53.86    2.97
   0 -11  -2   54.29    2.96
   0 -11  -3   35.38    2.20
   0 -11  -3   33.59    2.06
   0 -11  -3   33.65    2.07
   0 -11  -3   34.11    2.15
   0 -11  -4    5.71    0.68
   0 -11  -4    6.74    0.82
   0 -11  -4    5.48    0.74
   0 -11  -5    9.17    0.92
   0 -11  -5    7.98    0.87
   0 -11  -5    9.72    0.85
   0 -11  -5    8.94    0.75
   0 -11  -6    0.76    0.54
   0 -11  -6    0.15    0.44
   0 -11  -6    0.39    0.39
   0 -11  -6    1.32    0.39
   0 -11  -7    8.89    0.93
   0 -11  -7    8.30    0.89
   0 -11  -7    9.08    0.82
   0  11   7    9.27    0.92
   0 -11  -7    8.79    0.78
   0 -11  -8    4.85    0.56
   0 -11  -8    3.69    0.69
   0 -11  -8    3.85    0.67
   0  11   8    5.00    0.71
   0 -11  -8    4.69    0.60
   0  11   8    3.95    0.72
   0 -11  -9    1.48    0.39
   0 -11  -9    0.94    0.58
   0 -11  -9    1.38    0.53
   0  11   9    1.27    0.54
   0  11   9    1.87    0.63
   0 -11 -10   -0.19    0.34
   0 -11 -10   -0.18    0.54
   0  11  10   -0.48    0.54
   0  11  10   -0.47    0.59
   0 -11 -11    0.09    0.58
   0 -11 -11    0.27    0.43
   0 -11 -11    0.57    0.41
   0  11  11   -0.31    0.55
   0  11  11    0.49    0.60
   0 -11 -12    3.83    0.82
   0 -11 -12    5.32    0.69
   0 -11 -12    5.61    0.66
   0  11  12    3.60    0.79
   0  11  12    3.52    0.84
   0  11  13    0.46    0.57
   0 -11 -13    2.35    0.72
   0 -11 -13    0.95    0.40
   0 -11 -13    0.61    0.51
   0  11  13    0.93    0.87
   0  11  13    0.44    0.69
   0  11  14    0.24    0.61
   0 -11 -14    0.24    0.47
   0  11  14    0.32    0.82
   0  11  14    1.15    0.75
   0 -11 -14   -0.21    0.62
   0 -11 -15    8.33    1.09
   0  11  15    7.53    1.13
   0 -11 -15    9.99    1.01
   0 -11 -16    1.20    0.72
   0  11  16    0.37    0.66
   0 -11 -17    1.18    0.69
   0 -11 -18    5.24    0.88
   0  11  18    8.88    1.19
   0 -11 -19   -0.19    0.55
   0  11  19    0.36    0.71
   0  11  20    3.22    0.80
   0  11  21    0.20    0.62
   0  11  22    0.11    0.62
   0  11  22   -0.08    0.54
   0  11  23   -0.68    0.54
   0 -12  12    5.79    0.68
   0 -12  12    4.07    0.65
   0 -12  11    1.92    0.62
   0 -12  11    0.77    0.55
   0 -12  10   -0.39    0.60
   0 -12   9   -0.11    0.64
   0 -12   8    5.21    0.88
   0 -12   8    5.07    0.85
   0 -12   7    5.82    0.96
   0 -12   7    3.65    0.79
   0 -12   6   12.49    1.33
   0 -12   6   11.05    1.21
   0 -12   5   13.96    1.45
   0 -12   5   14.35    1.36
   0 -12   4    0.11    0.49
   0 -12   4    0.25    0.68
   0 -12   4   -0.67    0.64
   0 -12   3    1.14    0.56
   0 -12   3    1.44    0.68
   0 -12   3    0.88    0.62
   0 -12   2   56.77    3.26
   0 -12   2   48.12    3.11
   0 -12   2   48.10    3.06
   0 -12   2   52.58    3.09
   0 -12   1    5.19    0.77
   0 -12   1    5.97    0.91
   0 -12   1    7.58    0.96
   0 -12   1    5.02    0.83
   0 -12   0  100.81    5.45
   0 -12   0   92.93    5.35
   0 -12   0  109.73    5.40
   0 -12   0  100.68    5.35
   0 -12   0   91.97    5.23
   0 -12  -1   50.52    3.29
   0 -12  -1   57.88    3.20
   0 -12  -1   60.82    3.28
   0 -12  -1   53.71    3.25
   0 -12  -2    0.74    0.48
   0 -12  -2    0.77    0.52
   0 -12  -2    1.28    0.69
   0 -12  -2    0.09    0.51
   0 -12  -3   20.02    1.65
   0 -12  -3   22.40    1.65
   0 -12  -3   23.58    1.59
   0 -12  -3   24.70    1.61
   0 -12  -4   61.23    3.74
   0 -12  -4   64.71    3.72
   0 -12  -4   70.73    3.68
   0 -12  -5   -0.15    0.40
   0 -12  -5   -0.08    0.49
   0 -12  -6   30.22    1.79
   0 -12  -6   27.93    1.96
   0  12   6   27.83    1.95
   0 -12  -6   30.31    1.88
   0 -12  -6   27.47    1.93
   0 -12  -7   -0.09    0.57
   0 -12  -7    0.84    0.55
   0 -12  -7    1.08    0.45
   0  12   7    0.84    0.54
   0 -12  -7    0.43    0.35
   0 -12  -8   34.21    2.01
   0 -12  -8   29.91    2.13
   0 -12  -8   35.11    2.07
   0  12   8   31.41    2.17
   0 -12  -8   33.54    2.14
   0  12   8   32.71    2.20
   0 -12  -9    4.19    0.58
   0 -12  -9    4.49    0.81
   0 -12  -9    4.52    0.76
   0  12   9    3.52    0.70
   0  12   9    1.76    0.66
   0 -12 -10    0.07    0.40
   0 -12 -10   -0.10    0.60
   0 -12 -10    0.09    0.50
   0  12  10    0.10    0.54
   0  12  10   -0.40    0.63
   0 -12 -11    0.35    0.39
   0 -12 -11   -0.20    0.59
   0 -12 -11    0.09    0.52
   0  12  11    0.33    0.59
   0  12  11    0.21    0.61
   0 -12 -12    0.42    0.62
   0 -12 -12   -0.21    0.40
   0  12  12   -0.58    0.57
   0  12  12    0.11    0.65
   0  12  13    0.24    0.64
   0 -12 -13    0.22    0.66
   0 -12 -13    0.15    0.40
   0  12  13    0.16    0.92
   0  12  13   -0.23    0.69
   0  12  14    3.30    0.83
   0 -12 -14    5.43    0.76
   0 -12 -14    4.83    0.66
   0 -12 -14    5.52    0.91
   0  12  14    4.48    0.90
   0  12  14    4.35    1.17
   0 -12 -15    1.34    0.74
   0  12  15    1.57    0.73
   0  12  15    1.02    0.94
   0 -12 -16    3.23    0.85
   0  12  16    1.59    0.76
   0 -12 -17    3.91    0.88
   0 -12 -18    0.10    0.62
   0  12  18    0.12    0.65
   0 -12 -19   -0.19    0.58
   0  12  19    0.35    0.66
   0  12  20    2.43    0.78
   0  12  21   -0.09    0.61
   0  12  22    0.89    0.64
   0  12  22    0.08    0.52
   0  12  23    0.08    0.46
   0 -13  11    0.25    0.39
   0 -13  11    0.06    0.41
   0 -13  10    0.08    0.49
   0 -13  10   -0.08    0.47
   0 -13   9    4.90    0.79
   0 -13   9    4.63    0.80
   0 -13   8    0.63    0.63
   0 -13   8    1.04    0.62
   0 -13   8    0.47    0.54
   0 -13   7    0.54    0.61
   0 -13   7    0.11    0.63
   0 -13   6    5.06    0.96
   0 -13   5    2.61    0.79
   0 -13   4    5.52    0.97
   0 -13   3    2.12    0.75
   0 -13   2   -0.11    0.53
   0 -13   2    0.49    0.75
   0 -13   1    4.61    0.77
   0 -13   1    5.02    0.89
   0 -13   1    5.03    0.81
   0 -13   0    1.72    0.62
   0 -13   0    2.79    0.78
   0 -13   0    2.60    0.73
   0 -13  -1   18.08    1.65
   0 -13  -1   21.75    1.64
   0 -13  -1   20.72    1.57
   0 -13  -1   20.70    1.52
   0 -13  -2   74.83    4.53
   0 -13  -2   85.22    4.46
   0 -13  -2   80.23    4.40
   0 -13  -2   77.35    4.46
   0 -13  -3    0.77    0.51
   0 -13  -3    0.26    0.46
   0 -13  -3    0.96    0.62
   0 -13  -3    0.58    0.58
   0 -13  -4    3.99    0.84
   0 -13  -4    4.46    0.70
   0 -13  -4    5.31    0.72
   0 -13  -4    3.84    0.74
   0 -13  -5   40.70    2.52
   0 -13  -5   42.61    2.63
   0  13   6    9.90    1.06
   0 -13  -6   11.18    0.99
   0 -13  -6    9.37    1.06
   0 -13  -6    7.55    1.00
   0 -13  -7    5.05    0.86
   0 -13  -7    6.40    0.90
   0 -13  -7    5.89    0.77
   0  13   7    6.11    0.89
   0 -13  -7    6.40    0.69
   0 -13  -8    0.07    0.39
   0 -13  -8   -0.49    0.59
   0 -13  -8    0.28    0.55
   0 -13  -8    0.08    0.44
   0  13   8   -0.64    0.59
   0  13   8    0.52    0.64
   0 -13  -9   -0.07    0.39
   0 -13  -9   -0.40    0.59
   0 -13  -9   -0.28    0.50
   0  13   9    0.44    0.59
   0  13   9   -0.42    0.62
   0 -13 -10    4.46    0.62
   0 -13 -10    2.29    0.73
   0 -13 -10    2.91    0.73
   0  13  10    3.64    0.80
   0  13  10    4.45    0.84
   0 -13 -11    4.35    0.64
   0 -13 -11    2.04    0.75
   0 -13 -11    3.19    0.70
   0  13  11    3.09    0.83
   0  13  11    4.23    0.87
   0 -13 -12    0.46    0.41
   0 -13 -12    0.55    0.69
   0 -13 -12    1.12    0.60
   0  13  12    0.25    0.59
   0  13  12   -0.11    0.70
   0  13  13    0.90    0.65
   0 -13 -13    0.23    0.41
   0 -13 -13    1.91    0.73
   0  13  13    2.47    0.83
   0  13  13    2.22    1.06
   0 -13 -14   -0.11    0.67
   0  13  14    1.56    0.74
   0  13  14    1.55    1.00
   0 -13 -15    6.50    1.05
   0  13  15    9.44    1.19
   0  13  15    7.23    1.34
   0 -13 -16   -0.11    0.64
   0  13  16   -0.12    0.78
   0 -13 -17    1.08    0.66
   0  13  17    3.07    0.86
   0 -13 -18   -0.41    0.62
   0 -13 -19   -0.09    0.55
   0  13  19   -0.66    0.65
   0 -13 -20   -0.08    0.51
   0  13  20   -0.39    0.60
   0  13  21    0.26    0.56
   0  13  22   -0.09    0.54
   0  13  22    0.21    0.47
   0 -14   9    1.93    0.53
   0 -14   9    1.04    0.48
   0 -14   8    0.68    0.54
   0 -14   8    1.16    0.55
   0 -14   7    1.37    0.66
   0 -14   7    0.19    0.56
   0 -14   7    1.01    0.59
   0 -14   6   -0.54    0.64
   0 -14   6   -0.61    0.59
   0 -14   6    0.84    0.63
   0 -14   5    0.12    0.65
   0 -14   5    1.14    0.67
   0 -14   4    0.72    0.70
   0 -14   4    0.24    0.66
   0 -14   3   13.45    1.41
   0 -14   2   27.35    2.10
   0 -14   1    4.47    0.91
   0 -14   1    3.00    0.77
   0 -14   0    2.70    0.78
   0 -14   0    1.37    0.65
   0 -14  -1    3.34    0.71
   0 -14  -1    2.23    0.63
   0 -14  -1    1.69    0.83
   0 -14  -1    2.11    0.68
   0 -14  -2    1.78    0.76
   0 -14  -2    3.16    0.74
   0 -14  -2    2.63    0.64
   0 -14  -2    2.23    0.64
   0 -14  -2    2.85    0.65
   0 -14  -3   11.95    1.12
   0 -14  -3    9.08    1.20
   0 -14  -3   10.09    1.16
   0 -14  -3   11.34    1.21
   0 -14  -3   13.13    1.16
   0 -14  -4    0.31    0.63
   0 -14  -4   -0.37    0.51
   0 -14  -5   51.83    3.28
   0 -14  -5   55.01    3.22
   0  14   5   57.93    3.36
   0 -14  -6   20.51    1.68
   0 -14  -6   20.84    1.56
   0  14   6   21.29    1.67
   0 -14  -7   18.64    1.59
   0  14   7   20.32    1.64
   0 -14  -7   18.53    1.49
   0 -14  -7   20.19    1.62
   0 -14  -8    2.06    0.51
   0 -14  -8    1.57    0.70
   0 -14  -8    0.92    0.65
   0 -14  -8    1.33    0.57
   0  14   8    2.41    0.75
   0  14   8    2.01    0.73
   0 -14  -9   15.69    1.20
   0 -14  -9   13.29    1.35
   0 -14  -9   14.50    1.35
   0  14   9   16.04    1.45
   0  14   9   15.00    1.42
   0 -14 -10    6.83    0.77
   0 -14 -10    5.16    0.91
   0 -14 -10    4.94    0.86
   0  14  10    4.50    0.90
   0  14  10    7.09    1.02
   0 -14 -11    3.16    0.60
   0 -14 -11    2.24    0.77
   0 -14 -11    3.09    0.71
   0  14  11    4.01    0.84
   0  14  11    3.83    0.86
   0 -14 -12    0.11    0.63
   0 -14 -12    0.10    0.54
   0 -14 -12   -0.32    0.42
   0  14  12   -0.12    0.66
   0 -14 -13    0.58    0.69
   0  14  13    2.14    0.79
   0  14  13    0.18    1.00
   0 -14 -14    0.92    0.72
   0  14  14    1.91    0.80
   0  14  14    2.61    1.04
   0 -14 -15    3.53    0.78
   0  14  15    3.81    0.86
   0  14  15    2.40    1.02
   0 -14 -16    1.99    0.72
   0  14  16    0.58    0.64
   0  14  16    0.50    0.91
   0 -14 -17    0.21    0.62
   0 -14 -18    1.17    0.65
   0 -14 -19    0.70    0.56
   0  14  19    0.10    0.62
   0 -14 -20    0.45    0.52
   0  14  20    0.09    0.56
   0  14  21    0.08    0.49
   0  14  22   -0.16    0.48
   0  14  22   -0.06    0.42
   0 -15   8    1.39    0.48
   0 -15   7    0.23    0.51
   0 -15   7    0.58    0.49
   0 -15   6    3.56    0.72
   0 -15   6    1.90    0.60
   0 -15   5    1.29    0.60
   0 -15   5    0.49    0.59
   0 -15   4    2.05    0.72
   0 -15   4    1.95    0.72
   0 -15   3    4.00    0.86
   0 -15   3    6.46    0.96
   0 -15   2    0.36    0.69
   0 -15   2   -0.12    0.64
   0 -15   1   18.08    1.61
   0 -15   1   16.25    1.55
   0 -15   1   19.78    1.55
   0 -15   0    1.72    0.76
   0 -15   0    2.19    0.70
   0 -15   0    1.71    0.77
   0 -15  -1    0.37    0.62
   0 -15  -1    0.96    0.63
   0 -15  -1    0.12    0.63
   0 -15  -2    3.42    0.86
   0 -15  -2    5.43    0.90
   0 -15  -2    4.12    0.87
   0 -15  -3    0.23    0.59
   0 -15  -3    0.44    0.57
   0 -15  -4    8.31    1.07
   0 -15  -5   15.30    1.43
   0 -15  -6    0.98    0.68
   0  15   7    3.34    0.82
   0 -15  -7    3.14    0.73
   0 -15  -8    1.19    0.69
   0 -15  -8    2.15    0.69
   0  15   8    1.86    0.84
   0 -15  -9    3.52    0.82
   0 -15  -9    5.32    0.93
   0 -15 -10   15.00    1.46
   0 -15 -10   13.02    1.30
   0  15  10   15.48    1.47
   0 -15 -11    6.93    1.05
   0 -15 -11    5.87    0.89
   0  15  11    5.65    1.01
   0 -15 -12    0.46    0.67
   0 -15 -12    0.90    0.63
   0  15  12   -0.47    0.71
   0 -15 -13    0.11    0.70
   0  15  13    0.12    0.72
   0 -15 -13    0.10    0.57
   0  15  13    1.23    1.11
   0 -15 -14    0.57    0.71
   0  15  14   -0.58    0.71
   0  15  14    1.03    1.01
   0 -15 -15    1.55    0.74
   0  15  15    0.83    0.92
   0 -15 -16    1.06    0.67
   0  15  16    0.79    0.85
   0 -15 -17   -0.10    0.61
   0 -15 -18    0.82    0.64
   0 -15 -19    0.73    0.55
   0  15  19    0.55    0.60
   0 -15 -20   -0.48    0.47
   0  15  20    0.08    0.53
   0 -15 -21   -0.05    0.38
   0  15  21    0.26    0.44
   0 -16   6    0.47    0.43
   0 -16   6    0.77    0.45
   0 -16   5    0.31    0.51
   0 -16   5    0.31    0.47
   0 -16   4    8.83    0.96
   0 -16   4    6.55    0.88
   0 -16   3    0.59    0.62
   0 -16   3   -0.40    0.56
   0 -16   2    4.21    0.84
   0 -16   2    3.83    0.78
   0 -16   1    1.89    0.71
   0 -16   1    1.23    0.65
   0 -16   0    0.11    0.63
   0 -16   0    0.39    0.52
   0 -16   0    0.11    0.61
   0 -16  -1    9.07    1.06
   0 -16  -1   10.15    1.15
   0 -16  -2    1.37    0.69
   0 -16  -2    2.29    0.74
   0 -16  -3   14.65    1.39
   0 -16  -3   14.80    1.42
   0 -16  -4   14.84    1.39
   0 -16  -5    3.08    0.81
   0 -16  -6    4.19    0.84
   0 -16  -7    6.81    0.97
   0  16   7    6.26    1.00
   0 -16  -8    7.62    1.01
   0  16   8    6.15    1.04
   0 -16  -9   -0.43    0.63
   0 -16  -9    0.64    0.64
   0  16   9    0.81    0.72
   0 -16 -10   -0.44    0.68
   0 -16 -10   -0.42    0.58
   0  16  10   -0.58    0.72
   0 -16 -11    0.44    0.66
   0 -16 -11   -0.31    0.59
   0  16  11    0.12    0.69
   0 -16 -12    0.78    0.69
   0 -16 -12    0.30    0.58
   0  16  12    1.26    0.70
   0 -16 -13   -0.22    0.66
   0 -16 -13   -0.94    0.56
   0 -16 -14    2.91    0.79
   0  16  14    2.96    1.09
   0 -16 -15    0.62    0.65
   0  16  15   -0.16    0.90
   0 -16 -16   -0.10    0.60
   0  16  16   -0.15    0.82
   0 -16 -17    0.18    0.57
   0 -16 -18    0.41    0.56
   0 -16 -19    0.14    0.47
   0  16  19    0.08    0.53
   0 -16 -20    0.30    0.40
   0  16  20   -0.07    0.45
   0 -17   4   -0.47    0.42
   0 -17   3    0.55    0.51
   0 -17   2    0.09    0.48
   0 -17   1    3.10    0.70
   0 -17   0    0.08    0.53
   0 -17   0    0.40    0.54
   0 -17  -1   -0.09    0.54
   0 -17  -1   -0.10    0.52
   0 -17  -2    4.77    0.79
   0 -17  -2    4.13    0.79
   0 -17  -3    0.90    0.63
   0 -17  -4    3.69    0.79
   0 -17  -5    7.20    0.97
   0 -17  -6    0.11    0.62
   0  17   6    0.55    0.63
   0 -17  -7    0.74    0.63
   0  17   7    1.76    0.72
   0 -17  -8    0.10    0.64
   0  17   8    1.32    0.70
   0 -17  -9    6.20    0.91
   0  17   9    6.25    0.97
   0 -17 -10    0.82    0.68
   0 -17 -10    1.82    0.66
   0  17  10    0.87    0.69
   0 -17 -11    0.21    0.64
   0 -17 -11   -0.10    0.56
   0 -17 -12    0.37    0.53
   0 -17 -12    0.21    0.59
   0 -17 -13    0.20    0.63
   0  17  13   -1.89    0.98
   0 -17 -14    0.29    0.57
   0  17  14   -1.05    0.85
   0 -17 -15    0.66    0.66
   0  17  15    1.13    0.97
   0 -17 -16    0.44    0.58
   0  17  16    0.65    0.80
   0 -17 -17    0.24    0.53
   0 -17 -18   -0.36    0.47
   0 -17 -19    0.61    0.47
   0  17  19   -0.20    0.45
   0 -18   2    0.06    0.40
   0 -18   1    0.07    0.45
   0 -18   0   -0.31    0.51
   0 -18  -1    0.80    0.50
   0 -18  -1   -0.58    0.54
   0 -18  -2    2.94    0.66
   0 -18  -2    3.42    0.68
   0 -18  -3    1.87    0.60
   0 -18  -4    2.41    0.68
   0 -18  -5   -0.28    0.61
   0  18   5    0.09    0.60
   0 -18  -6    7.55    0.95
   0  18   6    6.72    0.92
   0 -18  -7    0.95    0.63
   0  18   7    1.75    0.71
   0 -18  -8    0.95    0.64
   0 -18  -9    2.82    0.70
   0 -18 -10    1.74    0.63
   0 -18 -11    0.26    0.52
   0 -18 -11    0.18    0.54
   0 -18 -12    0.09    0.56
   0 -18 -12   -0.50    0.54
   0  18  12    1.16    0.87
   0 -18 -13    0.53    0.56
   0  18  13    1.80    0.93
   0 -18 -14    0.67    0.60
   0  18  14    1.05    0.83
   0 -18 -15    0.40    0.53
   0  18  15    0.49    0.76
   0 -18 -16    1.11    0.52
   0  18  16   -0.55    0.72
   0 -18 -17    0.27    0.43
   0 -18 -18    0.35    0.41
   0  18  18    0.36    0.41
   0 -19  -1    0.42    0.43
   0 -19  -2   -0.36    0.44
   0 -19  -3   -0.20    0.43
   0 -19  -4    0.14    0.46
   0 -19  -5   12.08    1.07
   0 -19  -6    3.05    0.64
   0 -19  -7    0.32    0.50
   0 -19  -8    3.78    0.70
   0 -19  -9    1.11    0.55
   0 -19 -10    1.40    0.56
   0 -19 -11    2.24    0.61
   0  19  11    1.75    0.85
   0  19  12   -0.60    0.75
   0  19  13   -0.34    0.76
   0 -19 -13    0.07    0.47
   0  19  14   -0.54    0.68
   0 -19 -14   -0.20    0.47
   0  19  15   -0.29    0.61
   0 -19 -15    0.63    0.48
   0 -19 -16   -0.06    0.41
   0 -20  -5    0.44    0.40
   0 -20  -6    0.12    0.41
   0 -20  -7    0.37    0.40
   0 -20  -8    3.42    0.59
   0 -20  -9    4.34    0.63
   0 -20 -10    1.21    0.48
   0  20  10   -0.10    0.62
   0  20  11    0.77    0.63
   0  20  12    0.37    0.60
   0  20  13   -0.17    0.58
  -1  20  10   -0.26    0.59
   1 -20 -10    0.81    0.37
  -1  20   9    0.09    0.56
   1 -20  -9    0.11    0.35
   1 -20  -8    0.39    0.38
   1 -20  -8    0.12    0.34
   1 -20  -7    0.05    0.38
   1 -20  -7    0.06    0.35
   1 -20  -6    0.05    0.34
   1 -19 -15    0.16    0.38
  -1  19  13    0.10    0.60
  -1  19  12    0.11    0.70
  -1  19  11   -0.11    0.70
   1 -19 -10    1.96    0.56
  -1  19   9    0.31    0.56
   1 -19  -9   -0.37    0.48
   1 -19  -8    0.30    0.48
  -1  19   8    0.38    0.52
   1 -19  -7    0.22    0.49
  -1  19   7   -0.46    0.53
   1 -19  -6   -0.29    0.51
  -1  19   6    0.30    0.51
   1 -19  -5    0.27    0.46
  -1  19   5   -0.07    0.49
   1 -19  -4   -0.06    0.42
  -1  19   4    0.54    0.50
   1 -19  -3    0.52    0.43
  -1  19   3    0.69    0.45
  -1  19   2    0.69    0.43
   1 -18 -17   -0.06    0.41
   1 -18 -16    0.26    0.45
   1 -18 -15    0.14    0.47
   1 -18 -14   -0.15    0.50
  -1  18  14    0.93    0.71
   1 -18 -13   -0.40    0.53
  -1  18  13   -0.09    0.55
  -1  18  13   -0.12    0.72
  -1  18  12   -0.09    0.56
  -1  18  12    0.53    0.79
  -1  18  11   -0.65    0.62
   1 -18 -11    0.17    0.57
   1 -18 -10    0.26    0.55
  -1  18  10    0.28    0.60
   1 -18  -9    0.27    0.55
  -1  18   9   -0.48    0.59
   1 -18  -8    0.73    0.54
  -1  18   8    0.58    0.59
   1 -18  -7    1.99    0.66
  -1  18   7    2.38    0.68
   1 -18  -6    5.09    0.81
  -1  18   6    3.58    0.78
   1 -18  -5   -0.26    0.50
  -1  18   5    0.46    0.60
   1 -18  -4    0.42    0.57
  -1  18   4    0.98    0.58
   1 -18  -3    0.08    0.51
   1 -18  -2    0.07    0.47
   1 -18  -2    0.72    0.51
   1 -18  -1    3.47    0.65
   1 -18   0    3.98    0.63
   1 -18   1    0.79    0.46
   1 -17 -19    0.16    0.40
   1 -17 -18   -0.26    0.45
   1 -17 -17   -0.22    0.50
   1 -17 -16    1.22    0.61
  -1  17  15    0.27    0.61
   1 -17 -15    1.22    0.63
   1 -17 -14   -0.09    0.58
  -1  17  14    0.39    0.63
  -1  17  14    1.37    0.86
   1 -17 -13    0.28    0.57
  -1  17  13   -0.30    0.62
  -1  17  13    0.73    0.84
   1 -17 -12   -0.29    0.60
   1 -17 -12   -0.28    0.58
  -1  17  12    1.05    0.70
   1 -17 -11    0.87    0.64
   1 -17 -11   -0.38    0.60
  -1  17  11   -0.32    0.70
   1 -17 -10    1.29    0.63
  -1  17  10    1.09    0.66
   1 -17  -9    0.61    0.63
  -1  17   9    0.22    0.69
   1 -17  -8    0.72    0.57
  -1  17   8    1.65    0.69
   1 -17  -7    4.52    0.83
  -1  17   7    3.63    0.84
   1 -17  -6    0.51    0.66
  -1  17   6    1.64    0.69
   1 -17  -5    0.20    0.59
   1 -17  -4    0.69    0.62
   1 -17  -3    0.19    0.59
   1 -17  -3    1.69    0.67
   1 -17  -2    2.78    0.67
   1 -17  -2    0.80    0.55
   1 -17  -1    0.20    0.52
   1 -17   0   -0.09    0.53
   1 -17   1    0.09    0.53
   1 -17   2    0.49    0.53
   1 -17   3   13.31    1.11
   1 -17   4    2.02    0.50
   1 -16 -20    0.22    0.38
   1 -16 -19   -0.13    0.43
   1 -16 -18   -0.77    0.54
  -1  16  17    0.09    0.58
   1 -16 -17   -0.17    0.53
  -1  16  16    0.20    0.59
   1 -16 -16   -0.75    0.58
  -1  16  15    0.52    0.65
   1 -16 -15   -0.10    0.58
   1 -16 -14    0.31    0.65
  -1  16  14    1.42    0.71
   1 -16 -13   -0.11    0.63
  -1  16  13   -0.34    0.68
  -1  16  13    0.80    0.93
   1 -16 -12    4.38    0.90
   1 -16 -12    5.46    0.84
  -1  16  12    3.93    0.87
   1 -16 -11    1.61    0.73
   1 -16 -11    1.13    0.69
  -1  16  11    2.46    0.78
   1 -16 -10    0.42    0.65
   1 -16 -10    0.11    0.59
  -1  16  10   -0.12    0.69
   1 -16  -9    0.65    0.60
  -1  16   9    0.59    0.68
   1 -16  -8   -0.98    0.65
  -1  16   8   -0.83    0.73
   1 -16  -7    0.55    0.65
  -1  16   7    1.18    0.79
   1 -16  -6    0.11    0.63
   1 -16  -5   -0.43    0.63
   1 -16  -4    4.07    0.83
   1 -16  -3    0.63    0.66
   1 -16  -3    1.55    0.65
   1 -16  -2    0.10    0.56
   1 -16  -2    0.79    0.64
   1 -16  -1   -0.29    0.56
   1 -16  -1    0.11    0.57
   1 -16   0    1.89    0.73
   1 -16   1    0.54    0.60
   1 -16   2    5.41    0.88
   1 -16   2    5.98    0.88
   1 -16   3    0.28    0.54
   1 -16   3    0.63    0.58
   1 -16   4    1.86    0.62
   1 -16   4    3.90    0.68
   1 -16   5    6.47    0.79
   1 -16   5    7.19    0.82
   1 -16   6    4.53    0.63
   1 -15 -20   -0.13    0.44
   1 -15 -19    0.23    0.50
  -1  15  18    0.18    0.60
   1 -15 -18   -0.17    0.53
  -1  15  17    0.10    0.60
   1 -15 -17   -0.38    0.58
  -1  15  16    0.99    0.68
   1 -15 -16    0.62    0.64
  -1  15  15    2.87    0.82
   1 -15 -15    3.02    0.84
   1 -15 -14   -0.11    0.69
  -1  15  14    0.59    0.71
  -1  15  14    1.46    1.00
   1 -15 -13    3.72    0.83
  -1  15  13    2.52    0.80
  -1  15  13    3.35    1.14
  -1  15  12    1.94    0.77
   1 -15 -12    0.82    0.61
   1 -15 -11    8.18    1.09
   1 -15 -11    6.94    0.97
  -1  15  11    8.61    1.14
   1 -15 -10    7.95    1.11
   1 -15 -10    9.96    1.10
  -1  15  10    8.84    1.16
   1 -15  -9    0.86    0.64
   1 -15  -9    0.76    0.65
  -1  15   9    0.12    0.73
   1 -15  -8    0.22    0.61
  -1  15   8    0.12    0.71
   1 -15  -7    8.35    1.09
   1 -15  -6   -0.33    0.59
   1 -15  -5    5.27    0.88
   1 -15  -4    0.99    0.67
   1 -15  -3    1.52    0.66
   1 -15  -3    1.73    0.70
   1 -15  -2    3.21    0.77
   1 -15  -2    3.79    0.81
   1 -15  -1   -0.48    0.68
   1 -15  -1    0.84    0.63
   1 -15  -1    0.48    0.60
   1 -15   0    0.36    0.73
   1 -15   0    0.30    0.57
   1 -15   0    0.61    0.67
   1 -15   1    1.08    0.68
   1 -15   1    1.40    0.71
   1 -15   2    1.29    0.73
   1 -15   2    0.11    0.65
   1 -15   3    5.04    0.87
   1 -15   3    4.44    0.87
   1 -15   4    0.94    0.61
   1 -15   4    0.20    0.59
   1 -15   5   -0.66    0.60
   1 -15   5    0.28    0.52
   1 -15   6    5.05    0.76
   1 -15   6    4.42    0.74
   1 -15   7    2.33    0.53
   1 -15   7    0.77    0.53
   1 -14 -21    0.17    0.39
   1 -14 -20   -0.50    0.47
  -1  14  19   -0.09    0.56
   1 -14 -19   -0.08    0.52
  -1  14  18    0.30    0.62
   1 -14 -18   -0.28    0.59
  -1  14  17    1.01    0.74
   1 -14 -17    1.34    0.66
  -1  14  16   -0.71    0.75
   1 -14 -16   -0.22    0.61
  -1  14  15   -0.61    0.70
   1 -14 -15   -0.56    0.69
  -1  14  14    0.74    0.78
   1 -14 -14    0.11    0.67
   1 -14 -13    1.15    0.71
  -1  14  13   -0.49    0.73
  -1  14  13   -0.17    0.93
   1 -14 -12    2.97    0.84
  -1  14  12    2.45    0.85
   1 -14 -12    3.97    0.80
   1 -14 -11    0.79    0.72
   1 -14 -11    1.14    0.66
  -1  14  11    0.61    0.71
   1 -14 -10    1.61    0.53
   1 -14 -10    1.21    0.74
   1 -14 -10    1.15    0.62
  -1  14  10    2.08    0.75
  -1  14  10    0.84    0.76
   1 -14  -9   53.50    3.29
  -1  14   9   54.79    3.36
   1 -14  -9   48.14    3.23
  -1  14   9   47.29    3.29
   1 -14  -8    4.70    0.90
  -1  14   8    5.89    0.95
  -1  14   8    5.85    0.95
   1 -14  -8    3.79    0.82
   1 -14  -7   13.55    1.24
   1 -14  -7   11.72    1.29
  -1  14   6   16.89    1.51
   1 -14  -6   18.08    1.46
   1 -14  -6   17.24    1.51
  -1  14   5   11.69    1.22
   1 -14  -5   10.23    1.05
   1 -14  -5    9.76    1.13
   1 -14  -4   21.73    1.67
   1 -14  -4   23.67    1.79
   1 -14  -3   12.30    1.13
   1 -14  -3    9.54    1.11
   1 -14  -3   10.78    1.09
   1 -14  -3    9.14    1.11
   1 -14  -2    1.11    0.55
   1 -14  -2    2.59    0.78
   1 -14  -2    2.22    0.71
   1 -14  -2    1.53    0.63
   1 -14  -2    1.03    0.63
   1 -14  -2    1.52    0.70
   1 -14  -1    2.63    0.79
   1 -14  -1    1.05    0.68
   1 -14  -1    1.82    0.75
   1 -14   0   -0.24    0.64
   1 -14   0   -0.31    0.57
   1 -14   0   -0.87    0.67
   1 -14   1    3.76    0.90
   1 -14   1    3.26    0.84
   1 -14   2   15.64    1.48
   1 -14   2   11.27    1.29
   1 -14   3    1.07    0.70
   1 -14   3    0.12    0.65
   1 -14   4    5.20    0.96
   1 -14   4    3.78    0.87
   1 -14   5    2.75    0.77
   1 -14   5    1.69    0.69
   1 -14   5    1.88    0.73
   1 -14   6    3.15    0.72
   1 -14   6    2.69    0.70
   1 -14   6    2.31    0.69
   1 -14   7    7.31    0.88
   1 -14   7    7.06    0.90
   1 -14   7    5.43    0.84
   1 -14   8    3.48    0.68
   1 -14   8    3.96    0.67
   1 -14   9    1.04    0.47
   1 -14   9    1.38    0.49
  -1  13  22   -0.33    0.51
   1 -13 -21    0.32    0.44
  -1  13  21    0.37    0.47
   1 -13 -20    0.39    0.51
  -1  13  20    0.71    0.60
   1 -13 -19    0.90    0.62
  -1  13  19   -0.10    0.63
   1 -13 -18    0.30    0.60
  -1  13  18    0.33    0.65
   1 -13 -17    0.32    0.61
  -1  13  17    0.24    0.70
   1 -13 -16    1.01    0.71
  -1  13  16    0.12    0.70
   1 -13 -15    3.10    0.81
  -1  13  15    3.98    0.91
   1 -13 -14    1.15    0.72
  -1  13  14    1.74    0.79
  -1  13  13    3.29    0.83
   1 -13 -13    3.31    0.87
   1 -13 -13    3.94    0.63
  -1  13  13    4.67    1.09
  -1  13  13    4.16    0.90
   1 -13 -12    0.16    0.43
   1 -13 -12   -0.34    0.64
  -1  13  12    0.12    0.61
  -1  13  12    0.60    0.68
   1 -13 -12   -0.59    0.57
   1 -13 -11    1.17    0.47
   1 -13 -11    1.53    0.72
   1 -13 -11    0.39    0.54
  -1  13  11    0.95    0.68
  -1  13  11    0.12    0.65
   1 -13 -10    1.30    0.48
   1 -13 -10    1.38    0.72
   1 -13 -10    1.19    0.58
  -1  13  10    1.28    0.66
  -1  13  10    0.46    0.69
   1 -13  -9    2.69    0.55
   1 -13  -9    3.71    0.80
   1 -13  -9    4.24    0.78
  -1  13   9    2.14    0.73
  -1  13   9    1.57    0.73
   1 -13  -8   19.99    1.35
  -1  13   8   18.44    1.52
   1 -13  -8   19.60    1.42
  -1  13   8   16.44    1.51
   1 -13  -8   15.35    1.43
   1 -13  -8   14.45    1.41
   1 -13  -7   25.64    1.55
   1 -13  -7   18.27    1.62
  -1  13   7   22.05    1.70
   1 -13  -7   22.24    1.59
   1 -13  -6   19.06    1.63
  -1  13   6   22.94    1.71
   1 -13  -6   23.45    1.62
   1 -13  -5   29.12    2.05
   1 -13  -5   29.69    1.97
   1 -13  -4   29.53    1.91
   1 -13  -4   29.53    1.93
   1 -13  -4   24.58    1.93
   1 -13  -3   11.94    1.14
   1 -13  -3   14.80    1.34
   1 -13  -3   14.67    1.27
   1 -13  -3   12.95    1.16
   1 -13  -3    9.90    1.08
   1 -13  -3   13.93    1.28
   1 -13  -2   36.71    2.28
   1 -13  -2   32.80    2.36
   1 -13  -2   31.55    2.22
   1 -13  -2   36.96    2.26
   1 -13  -2   35.04    2.37
   1 -13  -2   33.93    2.31
   1 -13  -1    2.15    0.75
   1 -13  -1    1.20    0.58
   1 -13  -1    2.12    0.62
   1 -13  -1    1.08    0.52
   1 -13  -1    1.07    0.53
   1 -13   0   30.02    2.05
   1 -13   0   31.75    2.09
   1 -13   0   25.57    2.01
   1 -13   0   30.83    2.21
   1 -13   1   29.18    2.02
   1 -13   1   22.31    1.78
   1 -13   1   23.98    1.82
   1 -13   2    1.21    0.75
   1 -13   3    1.35    0.72
   1 -13   4    7.11    1.05
   1 -13   4    5.38    0.97
   1 -13   5   -0.12    0.66
   1 -13   5    0.36    0.69
   1 -13   5   -0.36    0.63
   1 -13   6    6.26    0.99
   1 -13   6    5.58    0.95
   1 -13   6    6.29    0.95
   1 -13   7    0.76    0.67
   1 -13   7   -0.77    0.61
   1 -13   7   -0.52    0.57
   1 -13   8    1.39    0.64
   1 -13   8    1.21    0.64
   1 -13   9    5.03    0.77
   1 -13   9    4.65    0.78
   1 -13  10    1.74    0.58
   1 -13  10    1.95    0.55
  -1  12  22   -0.55    0.55
  -1  12  21   -0.16    0.48
  -1  12  21   -0.33    0.52
  -1  12  20    1.06    0.67
   1 -12 -20    0.08    0.53
  -1  12  19    0.32    0.64
   1 -12 -19   -0.19    0.59
  -1  12  18    3.00    0.81
   1 -12 -18    2.17    0.76
  -1  12  17    1.74    0.79
   1 -12 -17    0.22    0.67
  -1  12  16    3.15    0.81
   1 -12 -16    2.71    0.86
  -1  12  15    8.27    1.14
   1 -12 -15    6.28    1.08
   1 -12 -14    7.64    0.82
  -1  12  14    5.41    1.06
   1 -12 -14    4.88    0.93
   1 -12 -13    3.14    0.56
  -1  12  13    0.73    0.63
  -1  12  13    2.15    0.81
   1 -12 -13    2.89    0.79
   1 -12 -12   13.21    1.07
   1 -12 -12   13.49    1.33
  -1  12  12   11.58    1.24
   1 -12 -12   11.02    1.13
  -1  12  12   11.09    1.28
   1 -12 -11    0.81    0.45
   1 -12 -11    0.63    0.63
   1 -12 -11    1.11    0.60
  -1  12  11    1.11    0.64
  -1  12  11    1.00    0.67
   1 -12 -10    0.42    0.43
   1 -12 -10   -0.20    0.61
   1 -12 -10   -0.18    0.53
  -1  12  10    0.75    0.60
  -1  12  10    0.22    0.64
   1 -12  -9    1.30    0.46
   1 -12  -9    0.29    0.57
   1 -12  -9    0.09    0.52
  -1  12   9    0.82    0.60
  -1  12   9    0.94    0.63
   1 -12  -8    8.30    0.78
   1 -12  -8    5.95    0.93
   1 -12  -8    6.56    0.87
  -1  12   8    8.97    0.98
   1 -12  -8    8.57    0.85
  -1  12   8    6.20    0.97
   1 -12  -7   12.80    1.25
   1 -12  -7   11.15    1.18
   1 -12  -7   18.09    1.16
   1 -12  -7   13.81    1.14
  -1  12   7   14.23    1.26
   1 -12  -6    1.24    0.58
   1 -12  -6    2.23    0.46
   1 -12  -6    2.25    0.54
   1 -12  -5    0.86    0.48
   1 -12  -5    0.89    0.56
   1 -12  -4  122.14    6.08
   1 -12  -4  108.30    6.15
   1 -12  -4  121.70    6.10
   1 -12  -4  109.46    6.12
   1 -12  -3    6.82    0.96
   1 -12  -3    6.92    0.93
   1 -12  -3    8.31    0.90
   1 -12  -3    9.46    0.91
   1 -12  -3    9.19    0.91
   1 -12  -2    0.87    0.49
   1 -12  -2   -0.08    0.43
   1 -12  -2    0.10    0.59
   1 -12  -2   -0.36    0.59
   1 -12  -1   29.95    2.01
   1 -12  -1   26.78    1.92
   1 -12  -1   26.11    1.82
   1 -12  -1   27.36    1.89
   1 -12   0   32.65    2.21
   1 -12   0   30.38    2.11
   1 -12   0   31.61    2.04
   1 -12   0   31.83    2.14
   1 -12   1    7.34    1.02
   1 -12   1    5.67    0.84
   1 -12   2   10.39    1.16
   1 -12   2    8.31    1.00
   1 -12   3   13.00    1.35
   1 -12   3   12.82    1.22
   1 -12   4   -0.12    0.67
   1 -12   5    0.37    0.71
   1 -12   6    8.02    1.10
   1 -12   6    6.54    1.03
   1 -12   7    1.08    0.69
   1 -12   7    0.11    0.61
   1 -12   8    2.97    0.82
   1 -12   9    2.00    0.72
   1 -12   9    2.62    0.78
   1 -12  10    2.97    0.68
   1 -12  10    3.20    0.74
   1 -12  11    0.47    0.48
   1 -12  11    0.74    0.53
   1 -12  12    3.90    0.62
   1 -12  12    4.70    0.66
  -1  11  23    0.08    0.46
  -1  11  22    0.50    0.57
  -1  11  22   -0.07    0.45
  -1  11  22   -0.15    0.52
  -1  11  21    0.53    0.55
  -1  11  21    1.34    0.62
  -1  11  20    1.03    0.67
   1 -11 -20   -0.08    0.54
  -1  11  19    1.13    0.76
   1 -11 -19    0.96    0.58
  -1  11  18    1.32    0.80
   1 -11 -18    2.50    0.81
   1 -11 -17    2.63    0.82
  -1  11  16    1.40    0.73
   1 -11 -16    0.56    0.66
   1 -11 -15    2.92    0.65
  -1  11  15    2.61    0.88
   1 -11 -15    3.13    0.81
   1 -11 -14    0.57    0.50
  -1  11  14    0.24    0.80
   1 -11 -14    0.33    0.63
   1 -11 -13   -0.23    0.48
   1 -11 -13    0.57    0.40
  -1  11  13   -0.12    0.59
  -1  11  13    0.58    0.68
   1 -11 -13   -0.43    0.66
   1 -11 -12    2.37    0.53
   1 -11 -12    0.82    0.63
  -1  11  12    2.29    0.66
   1 -11 -12    1.03    0.56
  -1  11  12    0.33    0.66
   1 -11 -11    1.75    0.46
   1 -11 -11    1.96    0.72
   1 -11 -11    1.78    0.63
  -1  11  11    1.14    0.58
  -1  11  11    2.41    0.75
   1 -11 -10    6.38    0.68
   1 -11 -10    4.95    0.83
   1 -11 -10    4.43    0.74
  -1  11  10    4.92    0.81
  -1  11  10    5.09    0.86
   1 -11  -9   25.37    1.50
   1 -11  -9   21.66    1.63
  -1  11   9   20.82    1.61
   1 -11  -9   19.20    1.55
  -1  11   9   22.01    1.70
   1 -11  -8   12.44    0.94
   1 -11  -8   10.19    1.06
   1 -11  -8    9.85    1.02
   1 -11  -8   11.38    0.96
  -1  11   8   10.41    1.06
  -1  11   8   11.08    1.13
   1 -11  -7  115.35    5.72
   1 -11  -7  111.53    5.88
   1 -11  -7  107.43    5.75
  -1  11   7  113.09    5.89
   1 -11  -7  105.49    5.83
   1 -11  -6    1.41    0.57
   1 -11  -6    1.11    0.51
   1 -11  -6    1.17    0.38
   1 -11  -6    1.85    0.46
   1 -11  -5    0.79    0.55
   1 -11  -5   -0.07    0.39
   1 -11  -5    0.16    0.34
   1 -11  -4  151.96    7.27
   1 -11  -4  130.38    7.30
   1 -11  -4  140.73    7.24
   1 -11  -4  148.85    7.27
   1 -11  -4  133.96    7.29
   1 -11  -3    0.58    0.43
   1 -11  -3    0.56    0.38
   1 -11  -3    0.26    0.53
   1 -11  -3    0.56    0.47
   1 -11  -2   96.53    5.32
   1 -11  -2  100.51    5.22
   1 -11  -2   96.18    5.23
   1 -11  -2  101.62    5.29
   1 -11  -1   10.56    0.97
   1 -11  -1   10.08    0.92
   1 -11  -1    9.15    1.02
   1 -11  -1    9.39    0.98
   1 -11   0   12.23    1.07
   1 -11   0   12.68    1.12
   1 -11   0   12.14    1.18
   1 -11   0   12.00    1.11
   1 -11   1    3.39    0.60
   1 -11   1    2.71    0.74
   1 -11   1    4.75    0.75
   1 -11   1    2.47    0.63
   1 -11   2   -0.09    0.47
   1 -11   2   -0.11    0.63
   1 -11   2    0.20    0.53
   1 -11   3   72.38    4.01
   1 -11   3   65.39    3.96
   1 -11   3   77.39    4.16
   1 -11   3   66.79    4.01
   1 -11   4    9.98    1.05
   1 -11   4    9.53    1.06
   1 -11   4   12.55    1.27
   1 -11   4   10.65    1.13
   1 -11   5    4.49    0.79
   1 -11   5    3.90    0.80
   1 -11   5    4.83    0.90
   1 -11   5    4.79    0.83
   1 -11   6   29.16    2.02
   1 -11   6   20.81    1.76
   1 -11   7    2.25    0.82
   1 -11   7    1.19    0.61
   1 -11   8    5.18    0.94
   1 -11   9    1.30    0.68
   1 -11  10    0.22    0.64
   1 -11  11    5.86    0.88
   1 -11  12    0.58    0.54
   1 -11  12    1.04    0.58
   1 -11  13    0.13    0.42
   1 -11  13   -0.07    0.46
  -1  10  23   -0.16    0.53
  -1  10  22    0.10    0.62
  -1  10  22    0.16    0.47
  -1  10  21    0.94    0.60
  -1  10  21    2.27    0.70
  -1  10  20    0.11    0.64
  -1  10  19    0.23    0.64
   1 -10 -19   -0.19    0.59
  -1  10  18    0.74    0.69
   1 -10 -18    0.93    0.61
  -1  10  17    0.50    0.74
   1 -10 -17    0.65    0.65
  -1  10  16    0.13    0.67
   1 -10 -16   -0.11    0.63
   1 -10 -15   17.42    1.37
  -1  10  15   18.28    1.60
   1 -10 -15   13.64    1.42
   1 -10 -14   15.07    1.21
  -1  10  14   11.94    1.35
   1 -10 -14   11.77    1.27
   1 -10 -13    3.55    0.56
   1 -10 -13    3.70    0.64
  -1  10  13    4.37    0.80
  -1  10  13    2.32    0.75
   1 -10 -13    2.52    0.75
   1 -10 -12    6.90    0.78
   1 -10 -12    5.71    0.67
   1 -10 -12    7.12    0.95
  -1  10  12    6.65    0.91
  -1  10  12    6.35    0.96
   1 -10 -11    4.85    0.59
   1 -10 -11    4.90    0.67
   1 -10 -11    3.91    0.75
   1 -10 -11    3.42    0.66
  -1  10  11    3.91    0.71
  -1  10  11    3.52    0.76
   1 -10 -10   13.35    1.06
   1 -10 -10   15.52    1.08
   1 -10 -10   12.58    1.23
  -1  10  10   13.75    1.22
   1 -10 -10   14.53    1.18
  -1  10  10   15.48    1.29
   1 -10  -9    4.93    0.58
   1 -10  -9    6.61    0.83
   1 -10  -9    3.83    0.65
  -1  10   9    5.08    0.73
  -1  10   9    4.01    0.73
   1 -10  -8    2.22    0.43
   1 -10  -8    2.62    0.65
   1 -10  -8    2.23    0.57
   1 -10  -8    3.35    0.51
  -1  10   8    2.80    0.59
  -1  10   8    2.91    0.73
   1 -10  -7   20.92    1.27
   1 -10  -7   17.52    1.28
  -1  10   7   19.68    1.40
   1 -10  -7   18.11    1.37
   1 -10  -7   17.78    1.38
   1 -10  -6   53.94    2.91
   1 -10  -6   53.11    3.04
   1 -10  -6   55.01    2.97
   1 -10  -6   51.58    3.02
   1 -10  -5    2.62    0.60
   1 -10  -5    3.81    0.57
   1 -10  -5    3.88    0.50
   1 -10  -5    4.75    0.55
   1 -10  -4  111.78    5.81
   1 -10  -4  116.35    6.00
   1 -10  -4  117.40    5.98
   1 -10  -4  111.01    5.89
   1 -10  -4  119.13    5.92
   1 -10  -3   13.17    1.20
   1 -10  -3   14.38    1.19
   1 -10  -3   16.07    1.15
   1 -10  -3   17.55    1.17
   1 -10  -2   65.95    3.61
   1 -10  -2   63.41    3.57
   1 -10  -2   64.74    3.53
   1 -10  -2   63.90    3.50
   1 -10  -1  123.75    6.79
   1 -10  -1  135.47    6.72
   1 -10  -1  135.26    6.76
   1 -10  -1  128.50    6.76
   1 -10   0  147.97    7.66
   1 -10   0  142.32    7.59
   1 -10   0  147.84    7.58
   1 -10   0  145.33    7.51
   1 -10   0  154.82    7.59
   1 -10   1   20.22    1.54
   1 -10   1   21.33    1.53
   1 -10   1   22.08    1.42
   1 -10   1   18.59    1.43
   1 -10   1   21.52    1.48
   1 -10   1   18.66    1.45
   1 -10   2  290.40   15.10
   1 -10   2  298.71   15.11
   1 -10   2  332.08   15.25
   1 -10   2  298.67   15.15
   1 -10   3   19.51    1.54
   1 -10   3   18.19    1.46
   1 -10   3   17.26    1.43
   1 -10   3   19.05    1.42
   1 -10   3   17.06    1.47
   1 -10   4    6.29    0.93
   1 -10   4    5.26    0.79
   1 -10   4    4.38    0.75
   1 -10   4    3.41    0.68
   1 -10   4    5.36    0.86
   1 -10   5   19.68    1.70
   1 -10   5   22.32    1.69
   1 -10   5   21.54    1.63
   1 -10   5   23.16    1.69
   1 -10   5   20.60    1.69
   1 -10   6    2.26    0.75
   1 -10   6    1.46    0.60
   1 -10   6    0.89    0.59
   1 -10   6    0.80    0.58
   1 -10   6    3.08    0.80
   1 -10   7   10.38    1.22
   1 -10   7   10.39    1.10
   1 -10   7   10.03    1.15
   1 -10   7    9.17    1.10
   1 -10   8   10.46    1.23
   1 -10   8    9.42    1.14
   1 -10   9    4.77    0.94
   1 -10   9    5.39    0.89
   1 -10  10    1.70    0.75
   1 -10  10    0.47    0.58
   1 -10  11    2.03    0.75
   1 -10  12    1.92    0.66
   1 -10  13   -0.09    0.52
   1 -10  13    0.09    0.54
   1 -10  14    3.77    0.63
   1 -10  14    2.11    0.54
  -1   9  23    1.17    0.58
  -1   9  23    0.06    0.40
  -1   9  22    0.54    0.66
  -1   9  22    0.08    0.52
  -1   9  21    2.17    0.84
  -1   9  21    0.69    0.59
  -1   9  21    0.59    0.64
  -1   9  20    0.33    0.61
  -1   9  20    1.22    0.72
  -1   9  19    0.24    0.70
  -1   9  18    4.48    0.98
   1  -9 -18    3.37    0.80
  -1   9  17    0.62    0.71
   1  -9 -17    1.59    0.73
   1  -9 -16    1.14    0.52
   1  -9 -16    0.61    0.53
   1  -9 -16    0.21    0.64
   1  -9 -15    0.75    0.49
  -1   9  15    1.09    0.76
   1  -9 -15    0.83    0.67
   1  -9 -14    4.40    0.71
  -1   9  14    3.30    0.82
   1  -9 -14    3.71    0.84
   1  -9 -13   16.54    1.22
  -1   9  13   12.52    1.33
   1  -9 -13   13.27    1.27
   1  -9 -12   25.90    1.71
   1  -9 -12   28.50    1.66
  -1   9  12   24.39    1.83
  -1   9  12   25.03    1.88
   1  -9 -12   25.48    1.84
   1  -9 -11    2.79    0.46
   1  -9 -11    3.74    0.58
  -1   9  11    3.97    0.70
  -1   9  11    3.93    0.76
   1  -9 -11    2.62    0.66
   1  -9 -10   15.79    1.13
   1  -9 -10   15.45    1.09
   1  -9 -10   17.04    1.29
  -1   9  10   14.15    1.22
  -1   9  10   15.74    1.31
   1  -9 -10   14.98    1.20
   1  -9  -9   12.19    0.91
   1  -9  -9   11.58    0.86
   1  -9  -9    9.60    1.01
   1  -9  -9    8.91    0.94
  -1   9   9    9.78    0.97
  -1   9   9   13.21    1.10
   1  -9  -8   24.36    1.39
   1  -9  -8   20.96    1.36
  -1   9   8   21.15    1.49
   1  -9  -8   23.14    1.39
   1  -9  -8   20.12    1.45
  -1   9   8   21.90    1.54
   1  -9  -8   18.08    1.45
   1  -9  -7   56.37    2.81
   1  -9  -7   51.80    2.92
  -1   9   7   53.81    2.94
   1  -9  -7   49.48    2.80
   1  -9  -7   46.26    2.86
   1  -9  -6    6.93    0.80
   1  -9  -6    9.69    0.79
   1  -9  -6   10.97    0.77
   1  -9  -5    0.41    0.34
   1  -9  -5    0.43    0.31
   1  -9  -4    5.81    0.59
   1  -9  -4    4.17    0.54
   1  -9  -4    4.74    0.51
   1  -9  -3   20.95    1.34
   1  -9  -3   20.35    1.34
   1  -9  -3   20.57    1.26
   1  -9  -2    0.17    0.34
   1  -9  -2    0.48    0.35
   1  -9  -1    9.55    0.81
   1  -9  -1    9.27    0.82
   1  -9  -1    9.13    0.90
   1  -9  -1    9.91    0.89
   1  -9  -1   10.01    0.89
   1  -9   0    0.13    0.37
   1  -9   0    0.49    0.38
   1  -9   0    0.44    0.36
   1  -9   0   -0.07    0.48
   1  -9   0    0.57    0.50
   1  -9   0   -0.07    0.43
   1  -9   1  112.88    5.70
   1  -9   1  109.53    5.64
   1  -9   1  108.15    5.59
   1  -9   1   98.63    5.57
   1  -9   1  105.47    5.53
   1  -9   1  109.28    5.59
   1  -9   1  110.14    5.68
   1  -9   2    1.15    0.40
   1  -9   2    1.15    0.56
   1  -9   2    1.15    0.52
   1  -9   2    0.43    0.39
   1  -9   2    1.17    0.49
   1  -9   2    1.00    0.50
   1  -9   3  191.26    9.40
   1  -9   3  185.74    9.34
   1  -9   3  180.44    9.29
   1  -9   3  182.31    9.31
   1  -9   3  176.02    9.36
   1  -9   4   94.42    5.17
   1  -9   4   96.04    5.12
   1  -9   4   95.68    5.10
   1  -9   4   93.64    5.11
   1  -9   4   93.73    5.17
   1  -9   5    0.51    0.61
   1  -9   5    0.55    0.58
   1  -9   5   -0.38    0.54
   1  -9   5    0.09    0.45
   1  -9   5    1.13    0.57
   1  -9   6   45.70    2.86
   1  -9   6   45.59    2.75
   1  -9   6   41.97    2.67
   1  -9   6   45.90    2.79
   1  -9   6   41.82    2.78
   1  -9   7    6.69    1.02
   1  -9   7    6.49    0.93
   1  -9   7    7.98    1.07
   1  -9   7    6.23    0.91
   1  -9   8    6.40    1.00
   1  -9   8    4.82    0.90
   1  -9   8    6.44    0.91
   1  -9   9   -0.25    0.72
   1  -9   9    0.12    0.71
   1  -9  10    0.89    0.73
   1  -9  10    1.22    0.72
   1  -9  11    1.60    0.77
   1  -9  11    1.76    0.68
   1  -9  12   -0.81    0.72
   1  -9  12   -0.11    0.58
   1  -9  13    1.13    0.67
   1  -9  13    0.38    0.53
   1  -9  14   -0.35    0.58
   1  -9  15    2.30    0.56
   1  -9  15    1.94    0.55
  -1   8  23    0.42    0.52
  -1   8  23    0.39    0.40
  -1   8  22    0.76    0.64
  -1   8  22   -0.51    0.50
  -1   8  21    0.26    0.73
  -1   8  21    0.10    0.56
  -1   8  21    0.20    0.60
  -1   8  20    0.57    0.73
  -1   8  20    1.59    0.73
  -1   8  19   -0.37    0.69
  -1   8  18    5.28    1.02
  -1   8  17    0.25    0.71
   1  -8 -17    0.82    0.68
   1  -8 -16    2.81    0.63
   1  -8 -16    4.03    0.66
  -1   8  16    2.66    0.84
   1  -8 -16    1.75    0.74
   1  -8 -15   27.75    1.80
  -1   8  15   27.89    2.05
   1  -8 -15   21.48    1.84
   1  -8 -14    4.76    0.71
  -1   8  14    4.43    0.91
   1  -8 -14    4.40    0.80
   1  -8 -13    1.41    0.53
  -1   8  13    0.51    0.61
   1  -8 -13    2.16    0.65
   1  -8 -12    0.06    0.43
  -1   8  12    0.18    0.45
  -1   8  12    0.47    0.61
   1  -8 -12    0.08    0.51
   1  -8 -11    0.53    0.40
   1  -8 -11    0.55    0.33
  -1   8  11    0.08    0.44
  -1   8  11    0.26    0.59
   1  -8 -11    0.55    0.52
   1  -8 -10    6.12    0.60
   1  -8 -10    5.51    0.62
  -1   8  10    4.84    0.70
  -1   8  10    5.45    0.77
   1  -8 -10    5.27    0.72
   1  -8  -9   43.94    2.21
   1  -8  -9   41.18    2.22
  -1   8   9   37.58    2.32
   1  -8  -9   33.20    2.24
  -1   8   9   40.43    2.38
   1  -8  -9   36.76    2.31
  -1   8   8  121.06    6.29
   1  -8  -8  121.80    6.18
   1  -8  -8  124.06    6.18
   1  -8  -7   20.21    1.26
  -1   8   7   20.14    1.36
   1  -8  -7   21.10    1.25
   1  -8  -7   19.41    1.25
   1  -8  -6   69.45    3.80
   1  -8  -6   77.10    3.79
   1  -8  -5    0.17    0.32
   1  -8  -5    0.56    0.30
   1  -8  -5    0.24    0.26
   1  -8  -4   15.81    0.98
   1  -8  -4   13.42    0.96
   1  -8  -4   12.84    0.90
   1  -8  -3    0.44    0.31
   1  -8  -3    0.18    0.29
   1  -8  -3    0.27    0.25
   1  -8  -2   99.52    4.85
   1  -8  -2   95.58    4.85
   1  -8  -2   90.28    4.74
   1  -8  -1   28.39    1.65
   1  -8  -1   26.97    1.66
   1  -8  -1   27.85    1.65
   1  -8   0   10.43    0.91
   1  -8   0   13.36    0.97
   1  -8   0   13.05    0.93
   1  -8   0   13.91    0.94
   1  -8   1    8.67    0.75
   1  -8   1    7.21    0.66
   1  -8   1    7.10    0.70
   1  -8   1    6.39    0.64
   1  -8   2   68.86    3.64
   1  -8   2   79.68    3.83
   1  -8   2   68.84    3.75
   1  -8   2   66.43    3.72
   1  -8   2   66.74    3.69
   1  -8   2   63.30    3.61
   1  -8   2   72.99    3.80
   1  -8   3   35.59    2.18
   1  -8   3   32.68    2.12
   1  -8   3   37.40    2.26
   1  -8   3   38.19    2.23
   1  -8   3   38.12    2.30
   1  -8   3   35.77    2.22
   1  -8   4   73.21    3.73
   1  -8   4   66.22    3.63
   1  -8   4   60.72    3.59
   1  -8   4   58.99    3.54
   1  -8   4   69.58    3.70
   1  -8   5   45.82    2.79
   1  -8   5   44.39    2.72
   1  -8   5   47.01    2.71
   1  -8   5   49.06    2.77
   1  -8   5   42.49    2.75
   1  -8   6   19.78    1.48
   1  -8   6   12.15    1.21
   1  -8   6   14.80    1.29
   1  -8   6   16.08    1.24
   1  -8   6   17.08    1.39
   1  -8   7   10.64    1.07
   1  -8   7   10.52    1.12
   1  -8   7    9.42    1.15
   1  -8   8   17.45    1.45
   1  -8   8   16.40    1.48
   1  -8   8   17.54    1.53
   1  -8   9    1.37    0.62
   1  -8   9    0.49    0.68
   1  -8   9    0.71    0.64
   1  -8   9    1.31    0.75
   1  -8  10   30.00    2.22
   1  -8  10   28.09    2.19
   1  -8  10   28.20    2.12
   1  -8  11    4.51    0.98
   1  -8  11    4.61    0.92
   1  -8  11    4.00    0.88
   1  -8  12   -0.75    0.74
   1  -8  12   -0.27    0.72
   1  -8  12   -0.35    0.61
   1  -8  13   -0.25    0.66
   1  -8  13    0.35    0.70
   1  -8  13   -0.11    0.58
   1  -8  14    1.25    0.63
   1  -8  14    0.55    0.58
   1  -8  14    0.19    0.52
   1  -8  15   -0.18    0.54
   1  -8  15   -0.53    0.55
   1  -8  16    0.35    0.46
   1  -8  16    0.07    0.44
  -1   7  23    0.41    0.53
  -1   7  23   -0.07    0.41
  -1   7  22   -0.21    0.65
  -1   7  22    0.26    0.48
  -1   7  21   -0.26    0.72
  -1   7  21    1.02    0.61
  -1   7  20    0.29    0.81
  -1   7  20    0.46    0.62
  -1   7  20    0.46    0.68
  -1   7  19    0.99    0.72
  -1   7  19   -0.25    0.73
  -1   7  18    1.27    0.80
  -1   7  17   15.54    1.52
   1  -7 -16    1.06    0.55
  -1   7  16    0.49    0.65
   1  -7 -16    1.33    0.51
  -1   7  16    1.32    0.75
   1  -7 -16   -0.10    0.61
   1  -7 -15   11.22    1.01
  -1   7  15    7.90    1.12
   1  -7 -15    9.88    1.07
   1  -7 -14    0.07    0.43
  -1   7  14   -0.43    0.66
   1  -7 -14   -0.64    0.55
   1  -7 -13    4.80    0.65
  -1   7  13    5.65    0.84
   1  -7 -13    4.10    0.73
   1  -7 -12    1.62    0.45
  -1   7  12    1.26    0.64
   1  -7 -12    0.16    0.51
   1  -7 -11   36.61    2.09
   1  -7 -11   37.30    2.02
  -1   7  11   36.99    2.22
  -1   7  11   32.79    2.22
   1  -7 -11   32.25    2.17
   1  -7 -10   23.44    1.51
   1  -7 -10   26.95    1.49
  -1   7  10   25.19    1.64
  -1   7  10   22.78    1.66
   1  -7 -10   22.72    1.61
  -1   7   9   11.51    0.96
   1  -7  -9   11.55    0.83
   1  -7  -9   11.81    0.89
  -1   7   8   58.32    3.35
   1  -7  -8   67.42    3.27
   1  -7  -8   60.34    3.27
   1  -7  -7    0.22    0.28
  -1   7   7    1.25    0.40
   1  -7  -7    0.90    0.30
   1  -7  -7    0.78    0.34
   1  -7  -6  131.78    6.55
   1  -7  -6  129.80    6.54
   1  -7  -6  132.19    6.53
   1  -7  -5   -0.04    0.29
   1  -7  -5   -0.17    0.25
   1  -7  -5    0.81    0.30
   1  -7  -5   -0.03    0.26
   1  -7  -4   17.71    1.14
   1  -7  -4   17.92    1.12
   1  -7  -4   19.58    1.12
   1  -7  -3    4.77    0.48
   1  -7  -3    3.30    0.43
   1  -7  -3    3.71    0.40
   1  -7  -2  294.24   15.09
   1  -7  -2  307.52   15.12
   1  -7  -2  318.46   15.12
   1  -7  -2  322.18   15.08
   1  -7  -2  306.85   15.04
   1  -7  -1  700.93   32.19
   1  -7  -1  678.83   32.20
   1  -7  -1  683.83   32.19
   1  -7  -1  683.44   32.15
   1  -7  -1  613.07   32.08
   1  -7   0   46.28    2.52
   1  -7   0   44.39    2.48
   1  -7   0   46.54    2.52
   1  -7   0   46.70    2.48
   1  -7   0   46.55    2.48
   1  -7   1   60.38    3.20
   1  -7   1   59.53    3.21
   1  -7   1   61.89    3.16
   1  -7   1   57.82    3.17
   1  -7   1   60.39    3.15
   1  -7   2   17.08    1.16
   1  -7   2   18.74    1.24
   1  -7   2   18.26    1.21
   1  -7   2   19.34    1.22
   1  -7   2   18.44    1.17
   1  -7   3    0.39    0.35
   1  -7   3   -0.30    0.35
   1  -7   3    0.60    0.38
   1  -7   3    0.18    0.31
   1  -7   4    8.68    0.79
   1  -7   4    7.29    0.86
   1  -7   4    7.55    0.80
   1  -7   4    8.28    0.78
   1  -7   4    8.88    0.82
   1  -7   4    8.45    0.84
   1  -7   5   76.29    4.05
   1  -7   5   75.91    4.13
   1  -7   5   78.68    4.09
   1  -7   5   72.06    4.02
   1  -7   5   74.35    4.07
   1  -7   5   72.46    4.10
   1  -7   6    9.87    0.94
   1  -7   6    8.28    0.99
   1  -7   6    9.61    0.94
   1  -7   6   10.13    0.95
   1  -7   6    9.56    0.88
   1  -7   6   10.06    0.99
   1  -7   7   18.62    1.66
   1  -7   7   21.94    1.68
   1  -7   7   25.01    1.66
   1  -7   7   23.44    1.65
   1  -7   7   22.92    1.68
   1  -7   8    0.88    0.54
   1  -7   8    0.86    0.63
   1  -7   8    1.23    0.54
   1  -7   8    0.81    0.66
   1  -7   8    0.72    0.60
   1  -7   9    4.34    0.75
   1  -7   9    4.05    0.87
   1  -7   9    4.51    0.77
   1  -7   9    2.64    0.83
   1  -7   9    4.66    0.81
   1  -7  10   14.96    1.36
   1  -7  10   15.46    1.38
   1  -7  10   13.03    1.44
   1  -7  10   16.93    1.46
   1  -7  10   13.28    1.47
   1  -7  11    0.38    0.73
   1  -7  11    0.12    0.60
   1  -7  11    0.98    0.81
   1  -7  12    0.77    0.72
   1  -7  12    0.84    0.65
   1  -7  12    0.85    0.77
   1  -7  13    1.00    0.66
   1  -7  13    0.57    0.58
   1  -7  13    0.27    0.72
   1  -7  14    1.99    0.75
   1  -7  14    0.38    0.74
   1  -7  14    1.58    0.70
   1  -7  15    1.13    0.68
   1  -7  15    0.62    0.61
   1  -7  16    0.28    0.56
   1  -7  16   -0.43    0.58
   1  -7  17    0.54    0.46
   1  -7  17    0.07    0.45
  -1   6  23   -0.13    0.40
  -1   6  22    0.31    0.58
  -1   6  22   -0.09    0.51
  -1   6  21    0.38    0.75
  -1   6  21   -0.10    0.61
  -1   6  20    0.43    0.75
  -1   6  20    0.93    0.66
  -1   6  19   -0.12    0.69
  -1   6  19    0.12    0.64
  -1   6  18   -0.26    0.71
  -1   6  18   -0.25    0.64
  -1   6  17    2.01    0.84
  -1   6  17    1.29    0.68
  -1   6  16    7.21    1.12
  -1   6  16    7.83    1.09
   1  -6 -16    8.31    0.88
   1  -6 -15    8.00    0.91
  -1   6  15    8.53    1.12
   1  -6 -14   22.23    1.54
  -1   6  14   23.05    1.73
   1  -6 -14   20.23    1.62
   1  -6 -13    8.13    0.83
  -1   6  13    9.03    1.04
   1  -6 -13    6.60    0.88
   1  -6 -12    2.06    0.47
  -1   6  12    2.09    0.48
  -1   6  12    2.62    0.70
   1  -6 -12    2.33    0.60
  -1   6  11    2.55    0.49
   1  -6 -11    2.34    0.49
  -1   6  11    3.01    0.59
  -1   6  11    2.35    0.64
   1  -6 -11    1.73    0.57
  -1   6  10    0.71    0.47
   1  -6 -10    0.27    0.29
   1  -6 -10    0.88    0.39
  -1   6   9  113.66    6.03
   1  -6  -9  122.66    5.92
   1  -6  -9  115.99    5.95
  -1   6   8  277.81   14.36
   1  -6  -8  281.96   14.30
   1  -6  -8  313.78   14.28
  -1   6   7   53.73    2.87
   1  -6  -7   51.49    2.76
   1  -6  -7   52.73    2.79
   1  -6  -7   54.59    2.77
  -1   6   6   70.94    3.62
   1  -6  -6   69.41    3.53
   1  -6  -6   69.89    3.53
   1  -6  -6   67.37    3.54
   1  -6  -5    7.00    0.55
   1  -6  -5    6.29    0.50
   1  -6  -5    6.59    0.53
   1  -6  -5    6.16    0.53
   1  -6  -4  200.01   10.02
   1  -6  -4  208.50   10.04
   1  -6  -4  213.20   10.03
   1  -6  -4  203.38   10.01
   1  -6  -4  200.71    9.99
   1  -6  -3   44.64    2.35
   1  -6  -3   45.56    2.36
   1  -6  -3   44.38    2.32
   1  -6  -3   43.96    2.28
   1  -6  -2   26.56    1.48
   1  -6  -2   27.23    1.48
   1  -6  -2   26.08    1.48
   1  -6  -2   27.26    1.46
   1  -6  -2   24.64    1.42
   1  -6  -1   25.28    1.43
   1  -6  -1   24.79    1.40
   1  -6  -1   25.01    1.41
   1  -6  -1   22.44    1.33
   1  -6  -1   25.75    1.39
   1  -6   0   27.94    1.50
   1  -6   0   24.27    1.46
   1  -6   0   26.11    1.50
   1  -6   0   25.21    1.45
   1  -6   0   25.42    1.46
   1  -6   1    4.25    0.46
   1  -6   1    4.01    0.46
   1  -6   1    3.92    0.49
   1  -6   1    4.15    0.46
   1  -6   1    3.71    0.46
   1  -6   2 1243.20   59.14
   1  -6   2 1257.01   59.12
   1  -6   2 1176.58   59.05
   1  -6   2 1230.32   59.11
   1  -6   2 1207.96   59.08
   1  -6   2 1256.58   59.07
   1  -6   3    8.65    0.79
   1  -6   3    9.47    0.72
   1  -6   3   10.02    0.79
   1  -6   3   10.78    0.77
   1  -6   4   31.99    1.89
   1  -6   4   31.25    1.85
   1  -6   4   30.75    1.80
   1  -6   4   32.02    1.88
   1  -6   5   21.69    1.48
   1  -6   5   20.21    1.41
   1  -6   5   21.07    1.39
   1  -6   5   22.92    1.45
   1  -6   6    1.07    0.44
   1  -6   6    0.60    0.40
   1  -6   6    0.41    0.41
   1  -6   6    1.65    0.59
   1  -6   6    1.04    0.51
   1  -6   6    1.03    0.61
   1  -6   6    1.76    0.52
   1  -6   7    2.38    0.53
   1  -6   7    1.94    0.53
   1  -6   7    3.41    0.68
   1  -6   7    2.31    0.62
   1  -6   7    2.25    0.68
   1  -6   7    2.20    0.56
   1  -6   8   47.09    2.79
   1  -6   8   47.25    2.88
   1  -6   8   45.99    2.78
   1  -6   8   44.80    2.81
   1  -6   9    0.10    0.46
   1  -6   9    1.07    0.63
   1  -6   9   -0.22    0.53
   1  -6   9    0.39    0.47
   1  -6   9    0.81    0.60
   1  -6  10   60.68    3.71
   1  -6  10   65.72    3.85
   1  -6  10   65.50    3.83
   1  -6  10   62.88    3.73
   1  -6  10   66.07    3.80
   1  -6  11   37.33    2.37
   1  -6  11   28.79    2.37
   1  -6  11   35.53    2.42
   1  -6  11   30.94    2.26
   1  -6  11   37.56    2.40
   1  -6  12    5.65    1.01
   1  -6  12    4.90    0.95
   1  -6  12    5.69    0.96
   1  -6  12    5.15    1.06
   1  -6  13    8.16    1.14
   1  -6  13    7.89    1.06
   1  -6  13    7.07    1.15
   1  -6  14    0.13    0.67
   1  -6  14    1.24    0.70
   1  -6  14    0.42    0.71
   1  -6  15   -0.13    0.71
   1  -6  15    0.81    0.66
   1  -6  16    0.71    0.65
   1  -6  16    0.23    0.63
   1  -6  17    1.94    0.61
   1  -6  17    1.40    0.62
   1  -6  18    0.90    0.46
   1  -6  18   -0.07    0.44
  -1   5  23   -0.06    0.38
  -1   5  22    0.67    0.55
  -1   5  21   -0.24    0.66
  -1   5  21   -0.71    0.56
  -1   5  20   -0.42    0.78
  -1   5  20    0.12    0.66
  -1   5  19    0.91    0.79
  -1   5  19   -0.50    0.71
  -1   5  18   -0.13    0.74
  -1   5  18    1.41    0.74
  -1   5  17    5.90    1.03
  -1   5  17    6.70    1.09
  -1   5  17    4.42    0.95
  -1   5  16    1.69    0.76
  -1   5  16    1.46    0.70
  -1   5  15   14.84    1.26
  -1   5  15   12.92    1.36
   1  -5 -15   14.58    1.15
  -1   5  15   16.18    1.42
  -1   5  14    2.77    0.75
   1  -5 -14    3.34    0.63
  -1   5  14    2.03    0.57
   1  -5 -13   60.67    3.72
  -1   5  13   68.24    3.84
   1  -5 -13   72.38    3.69
  -1   5  13   67.01    3.70
   1  -5 -12   39.64    2.60
  -1   5  12   42.80    2.70
   1  -5 -12   47.82    2.56
  -1   5  12   48.24    2.60
   1  -5 -11   78.94    4.55
  -1   5  11   89.22    4.52
   1  -5 -11   90.09    4.50
  -1   5  11   85.26    4.65
  -1   5  10  305.73   15.21
   1  -5 -10  313.79   15.23
  -1   5  10  321.27   15.24
  -1   5  10  301.03   15.30
   1  -5  -9   36.00    1.86
   1  -5  -9   33.71    1.91
  -1   5   9   31.31    1.97
   1  -5  -8   18.86    1.06
   1  -5  -8   16.70    1.09
  -1   5   8   15.98    1.14
   1  -5  -7   39.90    2.14
   1  -5  -7   40.86    2.18
  -1   5   7   41.18    2.23
   1  -5  -6   30.40    1.60
   1  -5  -6   29.14    1.58
   1  -5  -6   28.20    1.56
  -1   5   6   27.88    1.64
   1  -5  -5  142.35    6.77
   1  -5  -5  138.64    6.80
   1  -5  -5  142.77    6.80
   1  -5  -5  129.90    6.76
   1  -5  -4   44.56    2.37
   1  -5  -4   46.80    2.38
   1  -5  -4   45.63    2.37
   1  -5  -4   47.27    2.40
   1  -5  -3  261.77   13.07
   1  -5  -3  268.74   13.05
   1  -5  -3  269.70   13.09
   1  -5  -3  279.75   13.10
   1  -5  -2    3.03    0.31
   1  -5  -2    3.44    0.35
   1  -5  -2    3.44    0.36
   1  -5  -2    3.91    0.39
   1  -5  -2    4.02    0.41
   1  -5  -1   82.10    4.28
   1  -5  -1   86.69    4.32
   1  -5  -1   86.99    4.33
   1  -5  -1   87.52    4.35
   1  -5  -1   84.98    4.34
   1  -5  -1   94.30    4.35
   1  -5   0   16.64    1.00
   1  -5   0   17.18    0.99
   1  -5   0   16.65    0.92
   1  -5   0   17.23    1.02
   1  -5   0   15.13    0.99
   1  -5   1 1419.69   66.95
   1  -5   1 1345.38   66.97
   1  -5   1 1403.63   66.96
   1  -5   1 1374.73   66.95
   1  -5   1 1417.23   67.00
   1  -5   2   28.89    1.54
   1  -5   2   27.76    1.49
   1  -5   2   26.68    1.50
   1  -5   2   24.79    1.47
   1  -5   2   25.76    1.54
   1  -5   3   11.63    0.78
   1  -5   3   10.89    0.80
   1  -5   3   12.75    0.86
   1  -5   3   11.64    0.77
   1  -5   3   11.77    0.85
   1  -5   4  152.89    7.68
   1  -5   4  153.82    7.67
   1  -5   4  156.25    7.58
   1  -5   4  156.19    7.61
   1  -5   4  144.96    7.67
   1  -5   5   76.31    4.15
   1  -5   5   82.19    4.26
   1  -5   5   81.98    4.25
   1  -5   5   85.24    4.27
   1  -5   6   93.93    4.81
   1  -5   6   96.61    4.82
   1  -5   6   89.04    4.68
   1  -5   6   87.49    4.79
   1  -5   7   96.66    5.19
   1  -5   7   94.72    5.24
   1  -5   7  101.40    5.22
   1  -5   7   95.34    5.19
   1  -5   7  108.48    5.38
   1  -5   7   98.69    5.23
   1  -5   8   14.47    1.15
   1  -5   8   11.88    1.16
   1  -5   8   13.68    1.13
   1  -5   8   12.80    1.11
   1  -5   8   15.91    1.33
   1  -5   8   12.69    1.15
   1  -5   9   29.99    1.94
   1  -5   9   29.77    1.99
   1  -5   9   27.75    1.92
   1  -5   9   29.87    2.07
   1  -5   9   26.04    1.91
   1  -5  10    6.55    0.89
   1  -5  10    5.75    0.80
   1  -5  10    8.02    0.94
   1  -5  10    7.23    0.96
   1  -5  11    1.49    0.58
   1  -5  11    1.74    0.61
   1  -5  11    0.11    0.54
   1  -5  11    0.59    0.66
   1  -5  12    0.80    0.60
   1  -5  12    0.62    0.69
   1  -5  12    0.46    0.63
   1  -5  12    0.54    0.60
   1  -5  13    4.39    0.93
   1  -5  13    4.09    0.84
   1  -5  14    8.96    1.22
   1  -5  14    6.98    1.08
   1  -5  14    8.88    1.11
   1  -5  15    0.56    0.76
   1  -5  15    1.25    0.75
   1  -5  16    1.93    0.80
   1  -5  16    1.26    0.68
   1  -5  17   -0.89    0.72
   1  -5  17    0.10    0.59
   1  -5  18   -0.09    0.54
   1  -5  18   -0.24    0.50
  -1   4  22    1.14    0.56
  -1   4  21    0.50    0.57
  -1   4  20    0.40    0.77
  -1   4  20    1.61    0.73
  -1   4  19    0.30    0.78
  -1   4  19   -0.62    0.61
  -1   4  18    3.55    1.06
  -1   4  18    4.12    0.94
  -1   4  18    3.34    0.91
  -1   4  17    4.71    0.95
  -1   4  17    5.86    1.04
  -1   4  16   27.99    2.28
  -1   4  16   38.85    2.34
  -1   4  16   34.10    2.43
  -1   4  16   33.79    2.35
  -1   4  15    0.19    0.49
  -1   4  15    0.57    0.67
  -1   4  15   -0.57    0.62
  -1   4  14    8.94    0.96
  -1   4  14   11.35    1.16
  -1   4  14   10.79    1.13
  -1   4  13    5.03    0.72
   1  -4 -13    7.49    0.77
  -1   4  13    5.65    0.90
   1  -4 -12   25.62    1.56
  -1   4  12   23.84    1.59
  -1   4  12   22.37    1.66
   1  -4 -11   86.05    4.34
  -1   4  11   85.08    4.38
  -1   4  11   76.48    4.47
  -1   4  10  490.90   23.63
  -1   4  10  481.03   23.66
   1  -4 -10  486.77   23.64
  -1   4   9   13.49    0.99
   1  -4  -9   15.49    1.01
  -1   4   9   15.92    1.02
  -1   4   9   17.19    1.11
   1  -4  -8  253.76   12.15
   1  -4  -8  253.81   12.22
  -1   4   8  238.22   12.26
   1  -4  -7   23.84    1.41
   1  -4  -7   26.89    1.37
  -1   4   7   22.66    1.44
   1  -4  -6    4.13    0.44
   1  -4  -6    4.16    0.40
  -1   4   6    4.54    0.48
   1  -4  -6    5.01    0.39
   1  -4  -5  237.10   11.63
   1  -4  -5  246.73   11.58
   1  -4  -5  247.71   11.62
   1  -4  -5  236.12   11.60
  -1   4   5  253.44   11.67
   1  -4  -5  223.13   11.57
   1  -4  -4 3218.69  152.28
   1  -4  -4 3182.28  152.29
   1  -4  -4 3131.43  152.27
   1  -4  -4 3157.26  152.29
   1  -4  -3  434.39   20.49
   1  -4  -3  408.84   20.48
   1  -4  -3  443.31   20.50
   1  -4  -3  409.00   20.49
   1  -4  -3  431.69   20.51
   1  -4  -2 2070.50  102.99
   1  -4  -2 2167.84  103.01
   1  -4  -2 2147.83  102.98
   1  -4  -2 2209.40  103.02
   1  -4  -1   17.15    0.89
   1  -4  -1   16.28    0.92
   1  -4  -1   17.12    0.95
   1  -4  -1   15.73    0.96
   1  -4  -1   17.08    0.97
   1  -4  -1   16.61    0.97
   1  -4   0  293.45   14.74
   1  -4   0  311.47   14.79
   1  -4   0  309.41   14.81
   1  -4   0  310.77   14.80
   1  -4   0  310.22   14.82
   1  -4   1    8.16    0.60
   1  -4   1    9.37    0.62
   1  -4   1    8.58    0.58
   1  -4   1    8.45    0.52
   1  -4   1    8.67    0.63
   1  -4   1    8.93    0.59
   1  -4   2 1115.15   52.10
   1  -4   2 1081.38   52.15
   1  -4   2 1076.69   52.12
   1  -4   2 1064.42   52.09
   1  -4   2 1075.04   52.16
   1  -4   3   44.29    2.29
   1  -4   3   44.81    2.37
   1  -4   3   45.43    2.32
   1  -4   3   44.94    2.36
   1  -4   3   41.11    2.27
   1  -4   3   46.02    2.36
   1  -4   4  192.07    9.53
   1  -4   4  193.64    9.54
   1  -4   4  194.46    9.44
   1  -4   4  184.79    9.46
   1  -4   4  204.60    9.56
   1  -4   4  192.22    9.54
   1  -4   5  139.14    7.03
   1  -4   5  139.81    6.94
   1  -4   5  140.49    7.05
   1  -4   5  135.03    7.02
   1  -4   5  146.46    7.05
   1  -4   6    2.68    0.41
   1  -4   6    1.40    0.44
   1  -4   6    3.69    0.53
   1  -4   6    4.65    0.55
   1  -4   6    4.60    0.56
   1  -4   7   89.68    4.71
   1  -4   7   87.70    4.70
   1  -4   7   87.15    4.69
   1  -4   7   93.52    4.71
   1  -4   8  180.45    9.56
   1  -4   8  182.11    9.64
   1  -4   8  196.98    9.61
   1  -4   8  193.49    9.61
   1  -4   8  210.67    9.78
   1  -4   8  183.80    9.61
   1  -4   9    3.76    0.66
   1  -4   9    5.59    0.72
   1  -4   9    5.27    0.67
   1  -4   9    3.36    0.64
   1  -4   9    2.92    0.65
   1  -4  10   13.67    1.18
   1  -4  10   13.63    1.18
   1  -4  10   12.95    1.14
   1  -4  10   14.02    1.21
   1  -4  10   11.94    1.21
   1  -4  11   36.72    2.34
   1  -4  11   34.40    2.26
   1  -4  11   33.42    2.32
   1  -4  11   36.94    2.41
   1  -4  12   13.22    1.33
   1  -4  12   13.52    1.28
   1  -4  12   16.22    1.38
   1  -4  12   16.45    1.46
   1  -4  13    5.65    0.99
   1  -4  13    3.50    0.81
   1  -4  13    5.37    0.88
   1  -4  14   10.09    1.25
   1  -4  15    0.26    0.64
   1  -4  16   10.23    1.22
   1  -4  16    7.91    1.10
   1  -4  17    0.13    0.67
   1  -4  17    0.78    0.64
   1  -4  18    0.43    0.65
   1  -4  18   -0.09    0.60
   1  -4  19    0.30    0.49
   1  -4  19    0.34    0.56
  -1   3  22    0.23    0.50
  -1   3  21   -0.10    0.58
  -1   3  20    0.67    0.66
  -1   3  19   -0.43    0.80
  -1   3  19   -0.25    0.69
  -1   3  18   -0.15    0.77
  -1   3  18    0.13    0.69
  -1   3  17    8.50    1.35
  -1   3  17   10.02    1.24
  -1   3  16   -0.21    0.55
  -1   3  16    0.12    0.61
  -1   3  16   -0.25    0.73
  -1   3  16    0.74    0.67
  -1   3  15    2.35    0.64
  -1   3  15    1.14    0.64
  -1   3  15    2.19    0.82
  -1   3  15    2.07    0.66
  -1   3  14    0.09    0.46
  -1   3  14    1.26    0.68
  -1   3  14    0.10    0.54
  -1   3  13    4.55    0.67
  -1   3  13    5.08    0.84
  -1   3  13    4.99    0.75
   1  -3 -12    8.37    0.77
  -1   3  12    7.55    0.80
  -1   3  12    6.50    0.87
   1  -3 -11  111.17    5.55
  -1   3  11  106.16    5.58
  -1   3  11  106.85    5.68
   1  -3 -10  463.47   22.09
  -1   3  10  444.14   22.12
  -1   3   9  201.46   10.31
   1  -3  -9  215.10   10.26
  -1   3   9  200.24   10.27
  -1   3   9  214.07   10.24
  -1   3   8    6.78    0.64
  -1   3   8    7.36    0.62
   1  -3  -8    7.78    0.62
  -1   3   8    7.89    0.62
  -1   3   7   16.38    1.09
   1  -3  -7   15.59    0.97
   1  -3  -7   18.62    1.03
   1  -3  -7   19.15    1.06
  -1   3   6  277.35   13.79
   1  -3  -6  271.23   13.72
   1  -3  -6  299.99   13.73
   1  -3  -5  442.38   21.84
  -1   3   5  457.36   21.89
  -1   3   5  478.36   21.94
   1  -3  -5  441.69   21.86
   1  -3  -5  466.58   21.92
   1  -3  -5  453.69   21.88
   1  -3  -4  253.74   12.22
  -1   3   4  262.77   12.26
   1  -3  -4  239.27   12.19
   1  -3  -4  261.27   12.20
   1  -3  -4  251.96   12.23
   1  -3  -4  261.01   12.22
   1  -3  -4  246.25   12.18
   1  -3  -3  323.80   16.27
   1  -3  -3  339.72   16.29
   1  -3  -3  336.15   16.28
   1  -3  -3  338.98   16.28
  -1   3   3  343.45   16.23
   1  -3  -2   49.84    2.56
   1  -3  -2   50.22    2.56
   1  -3  -2   52.12    2.55
   1  -3  -2   51.72    2.53
   1  -3  -1 3180.85  152.43
   1  -3  -1 3125.10  152.42
   1  -3  -1 3228.31  152.42
   1  -3  -1 3112.47  152.40
   1  -3  -1 3215.53  152.37
   1  -3   0   17.90    1.03
   1  -3   0   17.48    1.00
   1  -3   0   19.25    0.97
   1  -3   0   18.31    0.93
   1  -3   0   18.28    1.02
   1  -3   0   19.18    1.00
   1  -3   1  409.20   19.89
   1  -3   1  402.37   19.92
   1  -3   1  394.45   19.90
   1  -3   1  410.91   19.85
   1  -3   1  420.69   19.82
   1  -3   1  420.70   19.89
   1  -3   1  408.12   19.92
   1  -3   2   11.28    0.72
   1  -3   2   10.02    0.64
   1  -3   2   10.45    0.70
   1  -3   2   10.32    0.63
   1  -3   2   10.02    0.69
   1  -3   2    9.91    0.65
   1  -3   3   57.10    2.83
   1  -3   3   55.65    2.92
   1  -3   3   57.46    2.93
   1  -3   3   56.21    2.91
   1  -3   3   55.96    2.86
   1  -3   3   56.51    2.84
   1  -3   4   28.46    1.58
   1  -3   4   28.91    1.60
   1  -3   4   26.92    1.59
   1  -3   4   27.25    1.58
   1  -3   4   28.62    1.52
   1  -3   4   27.82    1.49
   1  -3   5   26.96    1.62
   1  -3   5   27.76    1.65
   1  -3   5   28.28    1.65
   1  -3   5   29.52    1.65
   1  -3   5   29.38    1.56
   1  -3   6   11.59    0.86
   1  -3   6   10.52    0.83
   1  -3   6   10.49    0.84
   1  -3   6   11.00    0.85
   1  -3   7    4.02    0.56
   1  -3   7    4.42    0.56
   1  -3   7    5.33    0.62
   1  -3   7    4.91    0.58
   1  -3   8    6.59    0.69
   1  -3   8    6.40    0.71
   1  -3   8    5.66    0.67
   1  -3   8    7.70    0.76
   1  -3   9   15.41    1.18
   1  -3   9   16.84    1.19
   1  -3   9   15.56    1.13
   1  -3   9   12.80    1.12
   1  -3   9   11.94    1.15
   1  -3  10   12.75    1.07
   1  -3  10   12.73    1.10
   1  -3  10   11.02    1.01
   1  -3  10   10.10    1.06
   1  -3  10   11.60    1.10
   1  -3  11   89.91    4.84
   1  -3  11   90.45    4.85
   1  -3  11   90.49    4.77
   1  -3  11   80.46    4.78
   1  -3  11   88.40    4.87
   1  -3  12    3.66    0.78
   1  -3  12    4.99    0.79
   1  -3  12    6.74    0.87
   1  -3  12    5.40    0.84
   1  -3  13   21.51    1.76
   1  -3  13   21.78    1.72
   1  -3  14    5.20    0.91
   1  -3  14    4.52    0.87
   1  -3  15   -0.39    0.69
   1  -3  16    0.13    0.69
   1  -3  17    0.35    0.61
   1  -3  18   -0.24    0.67
   1  -3  18    0.32    0.61
   1  -3  18    0.21    0.61
   1  -3  19    0.20    0.59
   1  -3  19    0.27    0.55
   1  -3  20    0.34    0.42
   1  -3  20    0.15    0.50
  -1   2  22   -0.28    0.45
  -1   2  21    0.46    0.53
  -1   2  20    0.54    0.60
  -1   2  19   -0.12    0.67
  -1   2  18    0.13    0.66
  -1   2  17    1.34    0.83
  -1   2  17    2.46    0.82
  -1   2  16   -0.29    0.72
  -1   2  16    1.11    0.71
  -1   2  16   -0.34    0.60
  -1   2  16    0.13    0.64
  -1   2  15    1.84    0.61
  -1   2  15    1.93    0.68
  -1   2  15    3.06    0.83
  -1   2  15    2.47    0.78
  -1   2  14    1.11    0.54
  -1   2  14    1.05    0.57
  -1   2  14    1.51    0.70
  -1   2  14   -0.11    0.57
  -1   2  13    1.06    0.48
  -1   2  13    1.82    0.57
  -1   2  13    0.68    0.60
  -1   2  13    1.78    0.60
  -1   2  12    0.14    0.38
  -1   2  12    1.28    0.56
  -1   2  12    0.70    0.47
  -1   2  12    0.91    0.50
   1  -2 -11   18.95    1.23
  -1   2  11   20.09    1.29
  -1   2  11   15.81    1.32
  -1   2  11   15.99    1.28
  -1   2  11   18.73    1.34
   1  -2 -10   85.04    4.36
  -1   2  10   83.93    4.41
  -1   2   9   10.52    0.78
   1  -2  -9   11.17    0.81
  -1   2   9   10.86    0.82
  -1   2   8  666.87   32.41
  -1   2   8  671.40   32.48
   1  -2  -8  679.98   32.43
  -1   2   8  667.24   32.46
  -1   2   7   95.60    4.96
  -1   2   7   95.37    5.00
  -1   2   7  105.25    5.00
   1  -2  -7  102.59    4.98
  -1   2   6   25.26    1.46
  -1   2   6   26.94    1.50
   1  -2  -6   25.81    1.45
   1  -2  -6   28.15    1.40
  -1   2   5 3592.08  174.03
   1  -2  -5 3478.60  173.99
   1  -2  -5 3581.62  173.95
   1  -2  -5 3836.16  173.98
   1  -2  -4 1596.15   77.56
  -1   2   4 1618.81   77.58
  -1   2   4 1642.76   77.62
   1  -2  -4 1629.07   77.58
   1  -2  -4 1640.98   77.61
   1  -2  -4 1591.74   77.58
   1  -2  -4 1609.88   77.57
   1  -2  -3  514.24   24.87
   1  -2  -3  506.25   24.85
   1  -2  -3  534.05   24.87
   1  -2  -3  521.17   24.86
   1  -2  -3  509.20   24.88
  -1   2   2 2309.14  107.46
   1  -2  -2 2194.38  107.50
   1  -2  -2 2161.93  107.50
   1  -2  -2 2172.92  107.50
   1  -2  -2 2235.61  107.51
   1  -2  -1    1.33    0.14
   1  -2  -1    1.74    0.19
   1  -2  -1    1.22    0.17
   1  -2  -1    0.99    0.18
   1  -2   0    1.90    0.22
  -1   2   0    2.62    0.15
   1  -2   0    1.51    0.18
   1  -2   0    0.60    0.10
   1  -2   0    1.99    0.17
   1  -2   0    1.69    0.12
   1  -2   0    1.77    0.21
   1  -2   0    1.43    0.20
   1  -2   1    4.25    0.34
   1  -2   1    4.71    0.36
   1  -2   1    4.98    0.29
   1  -2   1    4.57    0.32
   1  -2   1    4.21    0.36
  -1   2  -1    4.92    0.32
   1  -2   1    4.36    0.34
   1  -2   2  613.65   30.67
  -1   2  -2  658.39   30.67
   1  -2   2  623.69   30.71
   1  -2   2  652.58   30.66
   1  -2   2  626.68   30.61
   1  -2   2  618.69   30.71
   1  -2   2  633.59   30.72
   1  -2   2  661.19   30.66
  -1   2  -2  639.58   30.60
   1  -2   3   19.85    1.17
   1  -2   3   21.03    1.11
  -1   2  -3   21.12    1.13
   1  -2   3   19.95    1.16
   1  -2   3   19.92    1.09
   1  -2   3   20.57    1.16
   1  -2   3   20.46    1.08
   1  -2   3   21.66    1.18
   1  -2   4  405.04   17.40
   1  -2   4  405.79   17.31
   1  -2   4  425.03   17.29
  -1   2  -4  431.44   17.36
   1  -2   4  428.99   17.41
   1  -2   4  414.24   17.38
   1  -2   5   96.40    4.96
  -1   2  -5   96.59    4.91
   1  -2   5  100.69    4.86
   1  -2   5   96.79    4.93
   1  -2   5   99.46    4.97
  -1   2  -6   51.58    2.60
   1  -2   6   47.48    2.62
   1  -2   6   48.64    2.65
   1  -2   6   48.49    2.61
   1  -2   7    0.82    0.32
   1  -2   7    0.48    0.32
   1  -2   7    0.50    0.37
   1  -2   8  351.93   16.98
   1  -2   8  330.94   16.93
   1  -2   8  358.24   16.99
   1  -2   9   61.64    3.33
   1  -2   9   60.52    3.30
   1  -2   9   57.38    3.24
   1  -2  10   67.23    4.23
   1  -2  10   71.96    4.18
   1  -2  10   83.32    4.18
   1  -2  10   79.95    4.20
   1  -2  10   77.10    4.08
   1  -2  11    3.78    0.81
   1  -2  11    6.48    0.86
   1  -2  11    5.76    0.75
   1  -2  11    6.08    0.77
   1  -2  11    4.18    0.67
   1  -2  12    6.59    0.97
   1  -2  12    5.27    0.85
   1  -2  12    5.45    0.81
   1  -2  12    5.13    0.78
   1  -2  13   27.98    2.09
   1  -2  13   28.67    2.05
   1  -2  13   30.03    2.09
   1  -2  14   21.77    1.82
   1  -2  14   21.07    1.76
   1  -2  14   25.49    1.86
   1  -2  15    5.75    0.97
   1  -2  16    2.57    0.79
   1  -2  17    0.25    0.66
   1  -2  18    3.38    0.80
   1  -2  19    0.46    0.70
   1  -2  19    0.20    0.59
   1  -2  19    0.10    0.57
   1  -2  20    0.46    0.56
   1  -2  20    0.81    0.54
  -1   1  22   -0.06    0.44
  -1   1  22   -0.13    0.39
  -1   1  21   -0.17    0.50
  -1   1  20   -0.10    0.56
  -1   1  19    2.13    0.77
  -1   1  18   -0.64    0.67
  -1   1  17   -0.26    0.66
  -1   1  16   -0.46    0.56
  -1   1  16   -0.26    0.73
  -1   1  15    9.75    1.09
  -1   1  15    7.85    1.08
  -1   1  15    7.43    1.06
  -1   1  15    8.82    1.05
  -1   1  14    0.58    0.55
  -1   1  14   -0.13    0.62
  -1   1  14    0.21    0.51
  -1   1  14    0.10    0.51
  -1   1  14   -0.67    0.68
  -1   1  14    0.11    0.56
  -1   1  13    0.43    0.44
  -1   1  13   -0.10    0.51
  -1   1  13   -0.10    0.59
  -1   1  13    0.73    0.53
  -1   1  13   -0.10    0.51
  -1   1  12    3.55    0.61
  -1   1  12    4.08    0.72
  -1   1  12    3.56    0.70
  -1   1  12    2.76    0.60
  -1   1  12    2.76    0.64
  -1   1  11   20.95    1.46
  -1   1  11   24.41    1.63
  -1   1  11   20.56    1.50
  -1   1  11   22.65    1.54
  -1   1  10   22.23    1.49
  -1   1  10   21.80    1.43
  -1   1   9   23.75    1.39
  -1   1   9   21.99    1.42
   1  -1  -9   23.56    1.39
  -1   1   8    0.27    0.28
   1  -1  -8    0.70    0.31
  -1   1   8    0.36    0.29
  -1   1   7    6.22    0.56
  -1   1   7    7.12    0.60
   1  -1  -7    8.22    0.60
  -1   1   7    7.41    0.59
  -1   1   6   75.11    3.93
  -1   1   6   82.90    3.98
   1  -1  -6   78.58    3.94
  -1   1   5 5889.54  281.87
  -1   1   5 5805.70  281.88
  -1   1   5 5767.35  281.85
   1  -1  -5 5832.24  281.87
   1  -1  -5 5998.09  281.81
  -1   1   4  330.19   16.77
  -1   1   4  345.90   16.77
  -1   1   4  335.92   16.74
   1  -1  -4  370.10   16.73
  -1   1   3 1675.19   80.04
   1  -1  -3 1689.72   80.02
   1  -1  -3 1642.08   80.01
  -1   1   2  379.10   17.70
   1  -1  -2  359.98   17.72
   1  -1  -2  365.09   17.72
   1  -1  -2  362.94   17.72
   1  -1  -2  369.38   17.73
   1  -1  -1  320.02    1.11
   1  -1  -1  307.13    1.25
   1  -1  -1   48.75    0.51
   1  -1  -1  306.85    1.25
   1  -1   0   11.44    0.56
   1  -1   0   10.29    0.57
   1  -1   0   10.34    0.55
   1  -1   1 1747.64    2.35
   1  -1   1 1762.84    2.61
   1  -1   1 1742.95    3.51
   1  -1   1 1807.00    2.95
   1  -1   1 1828.66    3.40
  -1   1  -2   16.56    0.45
   1  -1   2   18.12    0.43
   1  -1   2   18.56    0.38
   1  -1   2   17.15    0.38
   1  -1   2   17.86    0.49
   1  -1   2   16.93    0.51
  -1   1  -3 3316.33  165.11
  -1   1  -3 3527.32  165.06
   1  -1   3 3298.10  165.08
   1  -1   3 3470.31  165.07
   1  -1   3 3547.97  165.16
   1  -1   3 3381.49  165.14
   1  -1   3 3383.64  165.12
   1  -1   3 3502.51  165.05
  -1   1  -4    0.56    0.18
   1  -1   4    0.82    0.18
   1  -1   4    0.79    0.20
  -1   1  -4    0.57    0.30
   1  -1   4    1.17    0.27
   1  -1   4    0.79    0.32
   1  -1   4    0.94    0.31
   1  -1   4    0.76    0.32
  -1   1  -5  496.12   23.85
   1  -1   5  476.57   23.78
  -1   1  -5  507.67   23.78
   1  -1   5  471.49   23.89
   1  -1   5  516.49   23.91
   1  -1   5  503.37   23.90
   1  -1   5  488.87   23.85
  -1   1  -6    5.49    0.52
   1  -1   6    5.68    0.56
   1  -1   6    5.17    0.56
   1  -1   6    5.51    0.51
   1  -1   6    4.90    0.55
   1  -1   7  179.42    8.75
  -1   1  -7  178.18    8.71
   1  -1   7  177.23    8.77
   1  -1   7  175.19    8.71
   1  -1   7  171.48    8.77
  -1   1  -8    0.89    0.39
   1  -1   8    0.40    0.29
   1  -1   8    0.51    0.32
   1  -1   8    0.74    0.43
   1  -1   8    1.05    0.45
   1  -1   9    1.76    0.42
   1  -1   9    1.63    0.41
   1  -1   9    1.87    0.48
   1  -1  10    7.58    0.97
   1  -1  10   10.85    0.97
   1  -1  10   10.10    0.87
   1  -1  10    9.75    0.82
   1  -1  11   22.94    1.83
   1  -1  11   24.58    1.75
   1  -1  11   27.24    1.73
   1  -1  12   27.69    2.18
   1  -1  12   34.57    2.17
   1  -1  12   32.60    2.08
   1  -1  13   36.46    2.60
   1  -1  13   38.25    2.52
   1  -1  13   40.05    2.48
   1  -1  13   37.33    2.47
   1  -1  14    0.55    0.80
   1  -1  14    0.47    0.66
   1  -1  14    1.08    0.57
   1  -1  14    0.57    0.59
   1  -1  15   42.38    3.26
   1  -1  15   55.19    3.22
   1  -1  15   53.30    3.24
   1  -1  15   50.67    3.24
   1  -1  16    0.51    0.70
   1  -1  17    1.14    0.74
   1  -1  18    1.19    0.70
   1  -1  19    0.21    0.58
   1  -1  20    0.10    0.60
   1  -1  20    0.61    0.52
   1  -1  21   -0.24    0.47
   1  -1  21    0.71    0.49
  -1   0  21    0.85    0.55
  -1   0  20    0.10    0.55
  -1   0  19    0.45    0.70
  -1   0  18    0.75    0.77
  -1   0  17    0.26    0.69
  -1   0  16    5.18    0.91
  -1   0  16    5.32    0.97
  -1   0  15    4.48    0.83
  -1   0  15    2.79    0.75
  -1   0  15    5.84    1.00
  -1   0  14    0.10    0.51
  -1   0  14    0.10    0.59
  -1   0  14    0.81    0.62
  -1   0  13    0.65    0.50
  -1   0  13    0.20    0.49
  -1   0  13    0.10    0.50
  -1   0  13    0.63    0.60
  -1   0  12   16.52    1.30
  -1   0  12   19.52    1.40
  -1   0  12   14.76    1.29
  -1   0  12   17.18    1.43
  -1   0  12   15.88    1.37
  -1   0  11    1.13    0.42
  -1   0  11    1.00    0.50
  -1   0  11    1.48    0.62
  -1   0  11    0.99    0.49
  -1   0  11    0.41    0.43
  -1   0  10    6.75    0.75
  -1   0  10    6.75    0.69
  -1   0  10    6.80    0.66
  -1   0  10    5.27    0.68
  -1   0   9    1.85    0.40
  -1   0   9    0.84    0.34
  -1   0   9    1.66    0.45
  -1   0   8   50.56    2.72
  -1   0   8   50.85    2.64
  -1   0   8   50.85    2.69
  -1   0   8   49.13    2.75
   1   0  -7    0.18    0.28
  -1   0   7    0.40    0.27
  -1   0   7    0.08    0.26
  -1   0   7    0.29    0.28
  -1   0   7   -0.04    0.33
   1   0  -6   52.69    2.61
  -1   0   6   49.53    2.61
  -1   0   6   49.25    2.62
   1   0  -5  191.51    9.24
  -1   0   5  189.72    9.25
  -1   0   5  187.72    9.23
  -1   0   4  681.56   32.20
   1   0  -4  649.36   32.13
   1   0  -4  693.65   32.20
  -1   0   4  662.74   32.19
  -1   0   4  678.96   32.18
  -1   0   3   22.16    1.16
   1   0  -3   22.78    1.10
   1   0  -3   22.00    1.16
   1   0  -3   21.70    1.11
  -1   0   3   22.23    1.15
  -1   0   3   21.45    1.14
  -1   0   2    0.46    0.15
   1   0  -2    1.37    0.12
   1   0  -2    0.62    0.10
  -1   0   2    0.40    0.11
  -1   0   2    0.41    0.12
   1   0  -1   61.73    2.99
   1   0  -1   63.05    2.99
   1   0  -1   59.95    3.00
   1   0   0    0.00    0.03
   1   0   0    0.02    0.04
   1   0   0   -0.01    0.02
   1   0   0    0.02    0.03
   1   0   0    0.01    0.05
   1   0   1   -0.01    0.10
   1   0   1   10.34    0.21
   1   0   1   35.24    0.46
   1   0   1   33.77    0.46
   1   0   1   31.39    0.35
   1   0   1   33.88    0.38
   1   0   1   32.85    0.36
  -1   0  -1   31.66    0.26
   1   0   1   34.76    0.40
   1   0   1    7.82    0.19
   1   0   1    1.74    0.13
   1   0   2 1144.76    2.99
   1   0   2 1242.69    2.23
   1   0   2 1207.33    2.62
  -1   0  -2 1233.14    2.01
   1   0   2  927.96    2.53
   1   0   2  274.06    0.88
   1   0   3   50.95    2.56
   1   0   3   48.21    2.46
   1   0   3   49.68    2.55
   1   0   3   51.40    2.51
  -1   0  -3   52.25    2.48
   1   0   3   53.56    2.53
   1   0   3   50.16    2.47
   1   0   4    1.39    0.33
   1   0   4    1.42    0.32
   1   0   4    1.57    0.24
   1   0   4    1.71    0.28
   1   0   4    2.03    0.18
  -1   0  -4    1.09    0.20
   1   0   4    1.45    0.18
   1   0   5    0.92    0.25
   1   0   5    1.03    0.32
   1   0   5    1.07    0.38
   1   0   5    1.00    0.19
  -1   0  -5    0.93    0.21
   1   0   5    1.24    0.31
   1   0   6   20.27    1.20
   1   0   6   17.76    1.17
   1   0   6   19.51    1.11
   1   0   6   19.62    1.20
  -1   0  -6   19.57    1.07
   1   0   6   19.30    1.15
   1   0   7    6.11    0.61
   1   0   7    6.32    0.54
   1   0   7    5.07    0.60
   1   0   7    6.06    0.62
  -1   0  -7    6.05    0.54
   1   0   7    6.24    0.57
  -1   0  -7    6.59    0.50
   1   0   8    2.03    0.44
   1   0   8    2.29    0.47
   1   0   8    2.03    0.46
   1   0   8    1.30    0.32
   1   0   8    0.62    0.33
  -1   0  -8    1.91    0.39
   1   0   9    1.28    0.44
   1   0   9    0.53    0.44
   1   0   9    0.86    0.43
   1   0   9    1.36    0.36
   1   0   9    1.37    0.38
  -1   0  -9    1.23    0.37
   1   0  10    1.71    0.51
   1   0  10    2.01    0.52
   1   0  10    2.15    0.47
   1   0  11    6.45    0.71
   1   0  11    3.41    0.75
   1   0  11    3.80    0.67
   1   0  11    4.96    0.72
   1   0  11    4.50    0.71
   1   0  12    8.59    1.10
   1   0  12    9.71    1.02
   1   0  12   11.60    1.00
   1   0  12    8.28    0.99
   1   0  13   18.45    1.65
   1   0  13   18.98    1.55
   1   0  13   20.72    1.53
   1   0  14    0.13    0.68
   1   0  14    1.56    0.70
   1   0  14    1.02    0.58
   1   0  15    1.16    0.75
   1   0  15    0.60    0.70
   1   0  15   -0.33    0.57
   1   0  15    0.60    0.64
   1   0  16   16.09    1.75
   1   0  16   21.96    1.75
   1   0  16   18.57    1.66
   1   0  17    0.30    0.80
   1   0  17    0.76    0.68
   1   0  18    0.98    0.76
   1   0  19    0.78    0.71
   1   0  20   -0.10    0.56
   1   0  21    0.55    0.56
   1   0  21    0.46    0.50
  -1  -1  21    0.70    0.50
  -1  -1  21   -0.66    0.47
  -1  -1  21   -0.07    0.40
  -1  -1  20    0.97    0.63
  -1  -1  19    0.21    0.57
  -1  -1  18    5.06    0.97
  -1  -1  17    4.76    0.96
  -1  -1  16    5.96    0.96
  -1  -1  16    5.23    0.99
  -1  -1  15   36.08    2.41
  -1  -1  15   34.33    2.41
   1   1 -15   33.59    2.27
  -1  -1  15   37.33    2.53
  -1  -1  14    3.67    0.76
  -1  -1  14    3.28    0.74
  -1  -1  14    3.36    0.82
  -1  -1  13    0.69    0.56
  -1  -1  13    0.81    0.56
  -1  -1  13    0.88    0.61
  -1  -1  12   10.38    1.00
  -1  -1  12    9.80    1.04
  -1  -1  12    8.80    1.02
  -1  -1  11    1.98    0.50
  -1  -1  11    2.10    0.60
  -1  -1  11    2.62    0.51
  -1  -1  11    2.04    0.54
  -1  -1  11    1.49    0.54
  -1  -1  10    0.07    0.35
  -1  -1  10   -0.14    0.45
  -1  -1  10    0.12    0.35
  -1  -1  10    0.14    0.45
  -1  -1  10   -0.38    0.52
  -1  -1  10   -0.15    0.42
  -1  -1   9   97.39    4.95
  -1  -1   9   95.90    4.88
  -1  -1   9   90.38    4.90
  -1  -1   8    4.73    0.58
  -1  -1   8    6.21    0.56
  -1  -1   8    4.48    0.53
  -1  -1   7   52.54    2.72
  -1  -1   7   51.12    2.76
  -1  -1   7   52.79    2.81
  -1  -1   7   52.95    2.79
  -1  -1   6   48.40    2.55
  -1  -1   6   49.72    2.63
  -1  -1   6   50.11    2.59
  -1  -1   6   49.82    2.60
  -1  -1   6   50.02    2.61
  -1  -1   5  119.93    5.92
  -1  -1   5  117.51    5.90
  -1  -1   5  117.04    5.88
  -1  -1   5  120.40    5.87
  -1  -1   5  121.11    5.90
  -1  -1   4    0.09    0.29
   1   1  -4   -0.07    0.16
  -1  -1   4    0.19    0.25
  -1  -1   4    0.34    0.26
  -1  -1   4    0.17    0.23
  -1  -1   4   -0.14    0.22
   1   1  -3  170.61    7.98
  -1  -1   3  164.08    7.99
  -1  -1   3  164.26    8.00
  -1  -1   3  167.91    8.02
   1   1  -3  160.24    7.94
  -1  -1   3  167.68    8.01
  -1  -1   2  229.12   11.15
  -1  -1   2  229.75   11.17
   1   1  -2  233.65   11.15
  -1  -1   2  230.25   11.17
  -1  -1   2  233.36   11.17
  -1  -1   1 1100.55   52.04
  -1  -1   1 1085.92   52.03
   1   1  -1 1069.70   52.05
  -1  -1   1 1097.16   52.05
   1   1  -1 1070.51   52.04
   1   1   0    3.20    0.20
   1   1   0    2.99    0.19
   1   1   1  582.68   27.93
   1   1   1  582.24   27.93
   1   1   1  588.69   27.94
  -1  -1  -1  577.42   27.91
  -1  -1  -2   97.83    0.67
   1   1   2   97.87    0.65
   1   1   3  431.72   20.86
   1   1   3  435.40   20.88
  -1  -1  -3  435.21   20.87
   1   1   4  256.09    2.92
   1   1   4  260.84    3.22
   1   1   4  251.01    3.20
   1   1   4  266.77    3.06
  -1  -1  -4  254.82    2.96
   1   1   4  255.16    2.82
   1   1   5  413.16   19.71
   1   1   5  396.51   19.78
   1   1   5  408.26   19.79
  -1  -1  -5  406.93   19.74
   1   1   5  389.27   19.73
  -1  -1  -5  405.05   19.71
   1   1   5  425.72   19.68
   1   1   6  327.45   15.96
   1   1   6  330.13   15.87
   1   1   6  323.48   15.95
  -1  -1  -6  325.23   15.86
  -1  -1  -6  326.33   15.91
   1   1   6  334.91   15.92
   1   1   7   62.97    3.28
   1   1   7   68.97    3.39
   1   1   7   62.45    3.38
   1   1   7   62.39    3.33
  -1  -1  -7   67.07    3.28
  -1  -1  -7   65.30    3.33
   1   1   8   44.74    2.39
   1   1   8   42.34    2.39
   1   1   8   41.28    2.38
   1   1   8   42.98    2.28
   1   1   8   45.63    2.35
  -1  -1  -8   43.10    2.32
  -1  -1  -8   42.31    2.26
   1   1   9   50.72    2.86
   1   1   9   53.05    2.87
   1   1   9   55.02    2.86
   1   1   9   50.94    2.80
  -1  -1  -9   51.37    2.72
  -1  -1  -9   51.42    2.79
   1   1  10    1.33    0.50
   1   1  10    1.70    0.50
   1   1  10    1.34    0.42
  -1  -1 -10    1.42    0.43
   1   1  11    0.39    0.38
   1   1  11    0.52    0.43
   1   1  11    0.23    0.43
   1   1  11    1.23    0.53
   1   1  12   -0.15    0.39
   1   1  12   -0.21    0.64
   1   1  12    0.42    0.51
   1   1  12    0.26    0.48
   1   1  12   -0.26    0.50
   1   1  13    8.04    0.89
   1   1  13    5.83    1.02
   1   1  13    7.07    0.91
   1   1  13    6.58    0.88
   1   1  13    7.27    0.95
   1   1  14    1.71    0.78
   1   1  14    0.43    0.56
   1   1  14    0.68    0.55
   1   1  14    0.55    0.65
   1   1  15   45.83    3.26
   1   1  15   51.08    3.18
   1   1  15   53.19    3.12
   1   1  16    0.91    0.89
   1   1  16    1.48    0.75
   1   1  16    0.45    0.56
   1   1  17    1.54    0.84
   1   1  17    3.42    0.84
   1   1  18    5.25    1.10
   1   1  18    4.74    0.91
   1   1  19    0.69    0.78
   1   1  19    0.82    0.64
   1   1  20   -0.31    0.61
   1   1  21   -0.08    0.48
   1   1  22    0.08    0.46
   1   1  22    0.38    0.43
  -1  -2  20    0.71    0.57
  -1  -2  20    0.85    0.55
  -1  -2  20    1.64    0.56
  -1  -2  19   -0.29    0.57
  -1  -2  19    1.47    0.64
  -1  -2  18    0.23    0.63
  -1  -2  17    2.11    0.70
  -1  -2  17    2.76    0.80
  -1  -2  16    4.23    0.89
  -1  -2  16    3.52    0.93
  -1  -2  15    0.71    0.70
  -1  -2  15    0.26    0.74
  -1  -2  14   35.82    2.35
  -1  -2  14   30.78    2.29
   1   2 -14   31.69    2.20
  -1  -2  14   36.21    2.45
  -1  -2  13    3.00    0.69
  -1  -2  13    1.39    0.69
  -1  -2  13    3.47    0.80
  -1  -2  12    0.56    0.52
  -1  -2  12   -0.08    0.43
  -1  -2  12    0.69    0.55
  -1  -2  12    0.63    0.61
  -1  -2  11    3.33    0.60
  -1  -2  11    2.12    0.52
  -1  -2  11    3.00    0.64
  -1  -2  11    1.97    0.59
  -1  -2  10   51.77    3.01
  -1  -2  10   52.83    2.97
  -1  -2  10   53.42    3.07
  -1  -2  10   54.40    3.10
  -1  -2   9    6.45    0.72
  -1  -2   9    5.38    0.61
  -1  -2   9    4.60    0.60
  -1  -2   9    4.35    0.66
  -1  -2   8   13.12    1.02
  -1  -2   8   13.31    0.96
  -1  -2   8   13.20    0.99
  -1  -2   7    4.53    0.53
  -1  -2   7    3.97    0.48
  -1  -2   7    3.69    0.49
  -1  -2   7    4.34    0.45
  -1  -2   6   67.12    3.39
  -1  -2   6   66.44    3.44
  -1  -2   6   65.91    3.45
  -1  -2   6   65.67    3.44
  -1  -2   5  168.87    8.21
  -1  -2   5  164.26    8.16
  -1  -2   5  167.16    8.18
  -1  -2   5  159.19    8.20
  -1  -2   5  174.73    8.22
  -1  -2   4   85.44    4.22
  -1  -2   4   86.88    4.19
  -1  -2   4   82.71    4.22
  -1  -2   4   83.91    4.19
  -1  -2   4   81.97    4.21
  -1  -2   3    0.12    0.20
  -1  -2   3    0.02    0.24
   1   2  -3    0.07    0.14
  -1  -2   3    0.26    0.24
  -1  -2   3    0.19    0.23
  -1  -2   2  107.25    5.24
  -1  -2   2  106.24    5.25
   1   2  -2  108.81    5.23
  -1  -2   2  106.88    5.25
  -1  -2   1  106.72    5.23
   1   2  -1  104.62    5.19
   1   2  -1  105.95    5.20
  -1  -2   1  108.35    5.20
  -1  -2   1  109.76    5.21
   1   2  -1  109.35    5.23
  -1  -2   0  291.40   13.56
   1   2   0  280.28   13.56
   1   2   0  279.67   13.55
  -1  -2   0  275.76   13.54
   1   2   0  284.79   13.57
  -1  -2  -1   27.59    1.37
   1   2   1   28.21    1.40
  -1  -2  -1   28.32    1.40
   1   2   2   50.20    2.47
  -1  -2  -2   48.62    2.44
   1   2   2   50.05    2.45
   1   2   2   51.38    2.48
   1   2   3   59.40    0.83
   1   2   3   59.38    0.58
  -1  -2  -3   56.17    0.66
   1   2   3   60.98    0.82
  -1  -2  -4  108.85    4.19
   1   2   4  105.80    4.20
  -1  -2  -4  105.61    4.26
   1   2   4  109.36    4.25
   1   2   5  388.42   18.37
   1   2   5  365.48   18.26
  -1  -2  -5  380.77   18.31
   1   2   5  394.56   18.31
   1   2   6 4703.05  227.54
   1   2   6 4687.19  227.64
   1   2   6 4742.34  227.65
   1   2   6 4747.20  227.59
  -1  -2  -6 4852.81  227.58
  -1  -2  -6 4699.24  227.60
   1   2   6 4751.58  227.54
   1   2   7   50.17    2.62
  -1  -2  -7   50.73    2.63
  -1  -2  -7   50.04    2.59
   1   2   7   51.24    2.68
   1   2   7   49.88    2.69
  -1  -2  -8    4.59    0.49
  -1  -2  -8    3.79    0.43
   1   2   8    3.10    0.44
   1   2   8    3.56    0.52
   1   2   8    4.61    0.53
   1   2   9    0.26    0.33
  -1  -2  -9   -0.13    0.25
  -1  -2  -9    0.47    0.36
   1   2   9    0.21    0.34
   1   2   9    0.22    0.40
   1   2   9    0.29    0.36
  -1  -2 -10   68.83    3.41
  -1  -2 -10   61.48    3.33
   1   2  10   63.40    3.41
   1   2  10   62.04    3.48
   1   2  10   64.48    3.48
  -1  -2 -11   13.36    0.96
   1   2  11   14.67    1.07
  -1  -2 -11   15.86    1.07
   1   2  11   13.63    1.12
   1   2  11   14.48    1.15
   1   2  11   12.46    1.12
   1   2  12   25.96    1.68
   1   2  12   22.42    1.68
   1   2  12   26.82    1.77
   1   2  12   25.20    1.72
   1   2  13    4.34    0.68
   1   2  13    3.64    0.72
   1   2  13    3.94    0.74
   1   2  13    4.49    0.76
   1   2  14   43.82    2.61
   1   2  14   35.59    2.77
   1   2  14   42.68    2.66
   1   2  14   39.83    2.63
   1   2  14   42.88    2.70
   1   2  15    9.80    1.00
   1   2  15    5.93    1.12
   1   2  15    7.39    1.02
   1   2  15    6.43    0.99
   1   2  15    6.94    1.07
   1   2  16    6.04    1.15
   1   2  16    7.94    1.06
   1   2  16    7.75    0.99
   1   2  17   -0.31    0.83
   1   2  17    0.13    0.61
   1   2  18    4.19    1.18
   1   2  18    4.63    0.96
   1   2  19    1.62    0.85
   1   2  19    0.96    0.69
   1   2  20    0.65    0.74
   1   2  20    1.51    0.67
   1   2  21   -0.46    0.55
   1   2  22    1.28    0.51
  -1  -3  20   -0.07    0.46
  -1  -3  20    0.26    0.43
  -1  -3  19    0.69    0.62
  -1  -3  19    1.12    0.61
  -1  -3  19    0.44    0.52
  -1  -3  18    0.10    0.65
  -1  -3  18    0.11    0.62
  -1  -3  17    1.27    0.63
  -1  -3  17    0.84    0.68
  -1  -3  16   -0.23    0.60
  -1  -3  16   -0.38    0.74
  -1  -3  15   11.04    1.23
  -1  -3  15   11.39    1.35
  -1  -3  14   11.36    1.21
  -1  -3  14   11.63    1.26
  -1  -3  14   10.39    1.28
   1   3 -14    9.87    1.07
  -1  -3  13    4.14    0.80
  -1  -3  13    3.29    0.77
  -1  -3  13    4.61    0.93
   1   3 -13    3.14    0.68
  -1  -3  12   10.05    1.06
  -1  -3  12   11.41    1.06
  -1  -3  12    9.88    1.11
  -1  -3  12   11.63    1.18
  -1  -3  11    0.18    0.45
  -1  -3  11    0.41    0.44
  -1  -3  11    0.38    0.50
  -1  -3  11    0.40    0.56
  -1  -3  10    4.10    0.67
  -1  -3  10    4.16    0.62
  -1  -3  10    4.11    0.70
  -1  -3  10    5.40    0.76
  -1  -3   9   11.89    0.96
  -1  -3   9    8.69    0.87
  -1  -3   9    8.97    0.94
  -1  -3   9   10.72    0.99
  -1  -3   8   19.13    1.28
  -1  -3   8   18.64    1.29
  -1  -3   7   75.72    4.05
  -1  -3   7   80.52    3.98
  -1  -3   7   75.71    4.06
  -1  -3   6    0.25    0.33
  -1  -3   6    0.26    0.31
  -1  -3   5    6.57    0.57
  -1  -3   5    7.37    0.61
  -1  -3   4   77.35    3.77
   1   3  -4   70.64    3.71
  -1  -3   4   79.51    3.81
  -1  -3   3 1009.87   47.57
   1   3  -3  973.18   47.52
  -1  -3   3  991.09   47.57
  -1  -3   3  975.64   47.58
  -1  -3   3 1001.44   47.59
  -1  -3   2   48.80    2.57
   1   3  -2   48.69    2.51
  -1  -3   2   51.21    2.55
  -1  -3   2   54.11    2.56
  -1  -3   2   50.39    2.56
   1   3  -1  100.01    4.86
   1   3  -1   97.93    4.89
  -1  -3   1  102.99    4.94
  -1  -3   1  100.78    4.93
  -1  -3   1   99.12    4.91
  -1  -3   1   99.21    4.91
   1   3  -1  104.87    4.93
  -1  -3   0    6.06    0.43
   1   3   0    6.36    0.41
   1   3   0    6.80    0.39
  -1  -3   0    6.84    0.41
   1   3   0    7.41    0.44
  -1  -3  -1  220.04   10.35
   1   3   1  210.97   10.36
  -1  -3  -1  212.23   10.33
  -1  -3  -1  218.32   10.38
   1   3   1  213.00   10.34
  -1  -3  -2  267.02   13.12
   1   3   2  270.02   13.15
  -1  -3  -2  272.30   13.16
  -1  -3  -2  288.48   13.14
  -1  -3  -2  268.67   13.16
   1   3   3 1669.41   81.46
  -1  -3  -3 1682.02   81.39
  -1  -3  -3 1665.65   81.44
   1   3   3 1798.99   81.47
  -1  -3  -4  133.47    6.50
  -1  -3  -4  136.32    6.54
   1   3   4  135.51    6.62
   1   3   4  137.64    6.61
   1   3   5  686.84   33.40
  -1  -3  -5  693.15   33.42
   1   3   5  692.49   33.47
   1   3   5  695.88   33.48
  -1  -3  -5  699.31   33.36
  -1  -3  -6  304.71   14.84
   1   3   6  312.06   14.83
   1   3   6  299.23   14.90
   1   3   7    2.83    0.37
  -1  -3  -7    3.69    0.39
  -1  -3  -7    3.17    0.43
   1   3   7    2.33    0.45
   1   3   8    4.55    0.48
  -1  -3  -8    4.71    0.46
  -1  -3  -8    5.09    0.50
   1   3   8    5.27    0.58
   1   3   8    4.60    0.54
  -1  -3  -9   66.59    3.39
  -1  -3  -9   67.64    3.37
   1   3   9   65.27    3.40
   1   3   9   60.75    3.47
   1   3   9   64.27    3.45
  -1  -3 -10    1.36    0.35
  -1  -3 -10    1.59    0.42
   1   3  10    0.75    0.36
   1   3  10    1.65    0.49
  -1  -3 -11   95.32    5.06
   1   3  11   98.92    5.14
  -1  -3 -11  104.85    5.12
   1   3  11   99.66    5.24
   1   3  11   98.27    5.22
   1   3  12   12.23    1.01
  -1  -3 -12   13.66    1.00
  -1  -3 -12   13.69    0.97
   1   3  12   11.53    1.11
   1   3  12   11.20    1.07
   1   3  12   12.11    1.09
   1   3  13    3.76    0.61
   1   3  13    4.49    0.73
   1   3  13    3.34    0.73
   1   3  14    5.41    0.76
   1   3  14    3.91    0.74
   1   3  14    4.78    0.87
   1   3  14    4.22    0.77
   1   3  15   45.70    2.74
   1   3  15   44.17    2.81
   1   3  15   39.42    2.77
   1   3  15   46.93    2.89
   1   3  16    5.14    0.85
   1   3  16    4.35    1.03
   1   3  16    3.87    0.83
   1   3  16    5.34    0.93
   1   3  16    3.85    0.95
   1   3  17    0.94    0.81
   1   3  17    3.57    0.83
   1   3  17    2.09    0.83
   1   3  18    0.32    0.79
   1   3  18    0.12    0.66
   1   3  19    1.22    0.88
   1   3  19    1.69    0.77
   1   3  20    0.28    0.74
   1   3  20    0.89    0.61
   1   3  21   -0.12    0.67
   1   3  21   -0.29    0.54
   1   3  22   -0.38    0.56
   1   3  22    0.23    0.47
  -1  -4  19    0.41    0.52
  -1  -4  19    0.44    0.50
  -1  -4  18    3.37    0.80
  -1  -4  18    3.84    0.81
  -1  -4  17    0.99    0.68
  -1  -4  17    1.55    0.70
  -1  -4  17    1.78    0.61
  -1  -4  16    1.96    0.76
  -1  -4  16    2.09    0.81
  -1  -4  16    2.35    0.68
  -1  -4  15    1.94    0.74
  -1  -4  15    3.11    0.86
  -1  -4  14   12.78    1.45
  -1  -4  14   17.62    1.52
  -1  -4  13    0.88    0.75
   1   4 -13    0.76    0.54
  -1  -4  13    1.70    0.66
  -1  -4  13    0.84    0.59
  -1  -4  13    0.95    0.62
  -1  -4  12   33.30    2.27
   1   4 -12   26.23    1.97
  -1  -4  12   29.97    2.10
  -1  -4  12   30.97    2.08
  -1  -4  12   33.10    2.21
  -1  -4  11    0.87    0.62
   1   4 -11    0.41    0.48
  -1  -4  11    0.19    0.45
  -1  -4  11    0.09    0.48
  -1  -4  11    0.10    0.52
  -1  -4  10   13.62    1.32
  -1  -4  10   15.31    1.25
  -1  -4  10   16.08    1.26
  -1  -4  10   15.41    1.31
  -1  -4   9    3.75    0.67
  -1  -4   9    4.30    0.63
  -1  -4   9    2.91    0.59
  -1  -4   9    4.63    0.69
  -1  -4   8   13.33    1.12
  -1  -4   8   12.19    1.04
  -1  -4   8   12.93    1.09
  -1  -4   8   14.70    1.07
  -1  -4   7   96.47    4.97
  -1  -4   7   94.67    4.96
  -1  -4   6    7.34    0.64
  -1  -4   6    8.85    0.67
  -1  -4   6    8.82    0.73
  -1  -4   6    9.11    0.75
  -1  -4   6    7.70    0.71
  -1  -4   5    3.83    0.48
  -1  -4   5    2.84    0.42
  -1  -4   5    3.25    0.41
  -1  -4   5    4.03    0.43
  -1  -4   5    3.15    0.42
  -1  -4   4   64.39    3.27
  -1  -4   4   61.43    3.25
  -1  -4   4   63.93    3.23
  -1  -4   4   62.31    3.27
  -1  -4   3   88.14    4.49
  -1  -4   3   91.51    4.50
  -1  -4   3   90.08    4.50
  -1  -4   3   89.12    4.52
   1   4  -2  556.89   25.53
  -1  -4   2  539.35   25.53
  -1  -4   2  513.97   25.51
  -1  -4   2  540.04   25.52
   1   4  -2  500.08   25.46
  -1  -4   2  544.79   25.55
   1   4  -1   50.21    2.50
  -1  -4   1   50.04    2.49
  -1  -4   1   50.70    2.52
  -1  -4   1   49.67    2.52
   1   4  -1   46.88    2.45
   1   4   0   17.71    0.93
  -1  -4   0   15.76    0.91
  -1  -4   0   17.18    0.96
   1   4   0   16.84    0.91
  -1  -4   0   17.65    0.96
  -1  -4  -1    4.89    0.39
  -1  -4  -1    5.40    0.35
   1   4   1    5.25    0.33
  -1  -4  -1    5.10    0.37
   1   4   1    5.34    0.37
  -1  -4  -2 1634.78   78.99
   1   4   2 1655.61   78.96
  -1  -4  -2 1634.65   79.00
  -1  -4  -2 1655.49   79.00
  -1  -4  -2 1640.28   78.97
  -1  -4  -3    0.05    0.21
  -1  -4  -3    0.05    0.22
  -1  -4  -3    0.09    0.16
   1   4   4   42.97    2.17
  -1  -4  -4   41.84    2.14
  -1  -4  -4   41.41    2.11
  -1  -4  -4   41.42    2.07
   1   4   5  127.55    6.23
  -1  -4  -5  124.60    6.16
   1   4   5  127.66    6.25
   1   4   6    1.32    0.36
   1   4   6    1.35    0.37
   1   4   7   37.22    2.04
  -1  -4  -7   35.95    1.95
   1   4   7   36.83    1.93
   1   4   8  186.19    9.26
   1   4   8  176.55    9.15
  -1  -4  -8  186.08    9.10
  -1  -4  -8  190.53    9.17
  -1  -4  -8  194.56    9.16
   1   4   9   11.54    0.94
  -1  -4  -9   11.55    0.83
  -1  -4  -9   13.59    0.88
   1   4   9   12.14    0.85
   1   4  10   64.71    3.64
   1   4  10   64.26    3.52
  -1  -4 -10   75.47    3.55
  -1  -4 -10   65.29    3.51
   1   4  11   54.98    3.10
  -1  -4 -11   56.21    2.97
   1   4  11   51.23    2.98
  -1  -4 -11   57.50    2.96
   1   4  12   15.19    1.21
   1   4  12   14.19    1.19
   1   4  12   12.80    1.36
   1   4  12   14.87    1.22
  -1  -4 -12   16.61    1.10
  -1  -4 -12   15.50    1.07
   1   4  12   12.48    1.06
  -1  -4 -13    0.34    0.36
   1   4  13   -0.21    0.40
   1   4  13    0.09    0.55
   1   4  13   -0.36    0.50
   1   4  14   14.39    1.26
  -1  -4 -14   17.24    1.21
   1   4  14   19.02    1.46
   1   4  14   16.71    1.44
   1   4  15    1.09    0.56
   1   4  15    1.06    0.60
   1   4  15    0.68    0.66
   1   4  15    0.34    0.62
   1   4  16    8.95    1.10
   1   4  16    9.10    1.15
   1   4  16   10.39    1.24
   1   4  17    0.63    0.91
   1   4  17   -0.12    0.67
   1   4  17   -0.13    0.66
   1   4  17   -0.65    0.81
   1   4  18    3.53    1.03
   1   4  18    2.60    0.80
   1   4  18    2.65    0.82
   1   4  19    1.10    0.82
   1   4  19   -0.24    0.69
   1   4  20    0.44    0.78
   1   4  20    0.23    0.62
   1   4  21    0.51    0.80
   1   4  21   -0.30    0.54
   1   4  22    0.31    0.62
   1   4  22   -0.08    0.49
  -1  -5  18    0.16    0.53
  -1  -5  18    0.62    0.54
  -1  -5  17   -0.10    0.60
  -1  -5  17   -0.33    0.67
  -1  -5  17    0.71    0.53
  -1  -5  16    0.23    0.65
  -1  -5  16    1.38    0.73
  -1  -5  16    0.63    0.62
  -1  -5  15   22.27    1.79
  -1  -5  15   20.42    1.75
  -1  -5  15   17.99    1.62
  -1  -5  14   14.81    1.52
  -1  -5  14   15.35    1.53
  -1  -5  14   16.09    1.48
  -1  -5  13    5.70    1.00
  -1  -5  13    3.43    0.83
  -1  -5  12    2.49    0.82
   1   5 -12    1.31    0.55
  -1  -5  12    2.10    0.70
  -1  -5  12    1.49    0.62
  -1  -5  12    2.37    0.74
  -1  -5  11    1.16    0.67
   1   5 -11    1.05    0.49
  -1  -5  11    0.31    0.48
  -1  -5  11    0.80    0.55
  -1  -5  11    1.78    0.67
   1   5 -10    4.16    0.67
  -1  -5  10    3.51    0.76
  -1  -5  10    4.54    0.72
  -1  -5  10    4.49    0.70
  -1  -5  10    5.03    0.80
  -1  -5   9   26.89    1.94
   1   5  -9   31.34    1.86
  -1  -5   9   27.06    1.85
  -1  -5   9   27.18    1.86
  -1  -5   9   27.67    1.94
  -1  -5   8   34.63    2.16
   1   5  -8   32.95    2.01
  -1  -5   8   33.24    2.06
  -1  -5   8   34.20    2.07
  -1  -5   8   30.86    2.11
  -1  -5   7    1.45    0.49
  -1  -5   7    0.91    0.48
  -1  -5   7    2.55    0.49
  -1  -5   7    2.31    0.50
  -1  -5   7    1.69    0.45
  -1  -5   6    0.39    0.31
  -1  -5   6    0.28    0.38
  -1  -5   6    0.25    0.28
  -1  -5   6    0.23    0.30
  -1  -5   5  284.84   13.82
  -1  -5   5  281.10   13.87
  -1  -5   5  286.52   13.81
  -1  -5   5  275.65   13.89
   1   5  -4    9.53    0.70
  -1  -5   4    8.43    0.66
  -1  -5   4    8.79    0.68
  -1  -5   4    8.02    0.69
  -1  -5   4    8.25    0.71
   1   5  -3   78.76    3.91
  -1  -5   3   76.61    3.92
  -1  -5   3   74.70    3.90
  -1  -5   3   76.84    3.91
  -1  -5   3   77.03    3.91
  -1  -5   3   76.74    3.86
  -1  -5   3   77.59    3.95
   1   5  -2    0.83    0.30
  -1  -5   2    0.60    0.27
  -1  -5   2    1.01    0.30
  -1  -5   2    1.12    0.30
  -1  -5   2    1.11    0.28
  -1  -5   2    0.58    0.31
   1   5  -1 1088.66   51.04
  -1  -5   1 1025.92   51.03
  -1  -5   1 1022.87   51.06
  -1  -5   1 1095.17   51.05
  -1  -5   1 1072.01   51.07
   1   5   0   42.43    0.88
  -1  -5   0   43.92    1.00
  -1  -5   0   43.98    0.90
  -1  -5   0   43.44    0.98
  -1  -5   0   42.80    0.96
   1   5   0   41.77    0.82
  -1  -5  -1 1784.15   85.63
  -1  -5  -1 1798.96   85.60
  -1  -5  -1 1715.54   85.58
  -1  -5  -1 1875.62   85.64
  -1  -5  -1 1776.10   85.61
   1   5   1 1779.09   85.59
  -1  -5  -2  126.22    5.83
  -1  -5  -2  117.79    5.84
  -1  -5  -2  117.76    5.77
  -1  -5  -2  115.70    5.81
  -1  -5  -2  116.74    5.79
  -1  -5  -3    3.62    0.36
  -1  -5  -3    3.33    0.32
  -1  -5  -3    3.16    0.35
  -1  -5  -3    3.96    0.37
  -1  -5  -4   71.68    3.45
  -1  -5  -4   67.21    3.49
  -1  -5  -4   69.47    3.49
   1   5   4   69.39    3.55
   1   5   5  672.65   32.16
  -1  -5  -5  675.21   32.12
  -1  -5  -5  651.28   32.14
   1   5   6  166.23    8.26
  -1  -5  -6  167.76    8.16
   1   5   7   26.84    1.58
   1   5   7   26.70    1.58
  -1  -5  -7   27.34    1.51
   1   5   8   16.87    1.17
   1   5   8   16.34    1.03
  -1  -5  -8   16.65    1.04
  -1  -5  -8   19.53    1.04
  -1  -5  -8   17.70    1.07
   1   5   9   52.26    3.00
   1   5   9   52.18    2.87
  -1  -5  -9   59.19    2.84
  -1  -5  -9   56.35    2.88
  -1  -5  -9   53.59    2.90
   1   5  10    7.64    0.80
   1   5  10    8.16    0.67
  -1  -5 -10    7.99    0.67
  -1  -5 -10    7.01    0.65
   1   5  11  158.95    7.96
   1   5  11  149.14    7.78
  -1  -5 -11  159.45    7.78
   1   5  12   -0.11    0.70
   1   5  12   -0.08    0.44
  -1  -5 -12    0.47    0.37
   1   5  13    4.41    0.96
  -1  -5 -13    2.21    0.48
   1   5  13    3.20    0.64
   1   5  13    1.25    0.55
  -1  -5 -14    3.54    0.58
   1   5  14    3.84    0.78
   1   5  14    3.10    0.68
  -1  -5 -15   28.94    1.93
   1   5  15   34.00    2.26
   1   5  15   31.74    2.19
   1   5  16    7.02    1.06
   1   5  16   10.14    1.18
   1   5  17   16.49    1.55
   1   5  17   17.79    1.59
   1   5  17   16.55    1.63
   1   5  18    0.48    0.85
   1   5  18    0.25    0.64
   1   5  18    0.53    0.72
   1   5  19    0.16    0.85
   1   5  19    0.12    0.64
   1   5  19    0.65    0.75
   1   5  20   -0.30    0.80
   1   5  20    0.80    0.64
   1   5  21    1.61    0.82
   1   5  21    0.41    0.60
   1   5  22    0.22    0.63
   1   5  23    0.77    0.52
  -1  -6  18    0.20    0.44
  -1  -6  17   -0.17    0.52
  -1  -6  17   -0.08    0.44
  -1  -6  17   -0.36    0.55
  -1  -6  16    4.87    0.89
  -1  -6  16    4.07    0.72
  -1  -6  16    3.11    0.81
  -1  -6  15    0.12    0.67
  -1  -6  15   -0.38    0.70
  -1  -6  15   -0.11    0.57
  -1  -6  14    5.44    0.97
  -1  -6  14    6.45    1.01
  -1  -6  14    4.40    0.94
  -1  -6  13   12.74    1.45
  -1  -6  13   16.89    1.55
  -1  -6  13   16.30    1.49
  -1  -6  12   32.01    2.27
  -1  -6  12   30.82    2.26
  -1  -6  12   26.57    2.13
  -1  -6  11    7.88    1.10
  -1  -6  11   10.06    1.05
  -1  -6  11    6.76    1.02
   1   6 -11    7.44    0.90
  -1  -6  11    9.34    1.11
  -1  -6  10   39.02    2.49
  -1  -6  10   42.39    2.55
  -1  -6  10   37.29    2.56
   1   6 -10   37.99    2.40
  -1  -6  10   38.08    2.58
  -1  -6   9    2.34    0.57
  -1  -6   9    2.67    0.63
  -1  -6   9    1.44    0.61
   1   6  -9    2.87    0.56
  -1  -6   9    2.42    0.68
  -1  -6   8   35.71    2.18
  -1  -6   8   34.45    2.18
  -1  -6   8   35.17    2.24
  -1  -6   8   34.05    2.24
  -1  -6   8   34.61    2.15
   1   6  -8   31.87    2.07
  -1  -6   7    5.91    0.71
  -1  -6   7    3.72    0.64
  -1  -6   7    5.30    0.76
   1   6  -7    6.07    0.65
  -1  -6   7    5.12    0.76
  -1  -6   7    4.75    0.70
  -1  -6   6  174.75    8.94
  -1  -6   6  167.01    8.85
  -1  -6   6  172.77    8.97
  -1  -6   6  184.07    9.04
  -1  -6   6  186.67    9.00
  -1  -6   6  186.26    9.06
   1   6  -6  180.20    8.91
   1   6  -5   84.75    4.49
  -1  -6   5   88.90    4.57
  -1  -6   5   87.24    4.53
  -1  -6   5   88.20    4.49
  -1  -6   5   85.95    4.48
   1   6  -4  430.34   20.42
  -1  -6   4  412.59   20.48
  -1  -6   4  418.53   20.41
  -1  -6   4  422.67   20.41
  -1  -6   4  412.08   20.44
   1   6  -3   22.00    1.35
  -1  -6   3   23.89    1.43
  -1  -6   3   24.65    1.41
  -1  -6   3   23.12    1.38
  -1  -6   3   22.62    1.38
   1   6  -2  233.78   11.20
  -1  -6   2  226.89   11.22
  -1  -6   2  225.16   11.22
  -1  -6   2  231.59   11.23
  -1  -6   2  228.02   11.19
  -1  -6   2  228.54   11.26
  -1  -6   1   66.10    3.41
  -1  -6   1   65.83    3.41
  -1  -6   1   64.80    3.42
  -1  -6   1   69.03    3.41
  -1  -6   0  313.22   15.39
  -1  -6   0  319.13   15.40
  -1  -6   0  315.86   15.40
  -1  -6   0  318.99   15.39
  -1  -6  -1   20.45    1.12
  -1  -6  -1   18.18    1.07
  -1  -6  -1   18.90    1.12
  -1  -6  -1   18.93    1.10
  -1  -6  -2    0.51    0.26
  -1  -6  -2    0.15    0.23
  -1  -6  -2    0.43    0.23
  -1  -6  -3  138.46    6.97
  -1  -6  -3  136.10    6.99
  -1  -6  -3  148.46    6.98
  -1  -6  -3  145.64    7.01
  -1  -6  -4    9.56    0.65
  -1  -6  -4   11.07    0.69
  -1  -6  -4   10.76    0.70
  -1  -6  -5    3.18    0.39
  -1  -6  -5    3.78    0.39
   1   6   5    2.10    0.36
  -1  -6  -6  281.87   13.81
   1   6   6  289.78   13.89
  -1  -6  -6  284.02   13.78
   1   6   6  280.21   13.88
  -1  -6  -7    4.56    0.47
   1   6   7    3.36    0.48
   1   6   7    3.37    0.51
  -1  -6  -8    0.40    0.28
  -1  -6  -8    0.35    0.25
   1   6   8    0.24    0.38
   1   6   8    0.20    0.35
  -1  -6  -9    6.93    0.63
  -1  -6  -9    7.24    0.57
   1   6   9    8.05    0.75
  -1  -6 -10   29.43    1.69
  -1  -6 -10   30.70    1.62
   1   6  10   24.76    1.77
   1   6  11    8.57    0.93
  -1  -6 -11   11.36    0.84
   1   6  11    9.33    0.93
   1   6  12   36.33    2.35
   1   6  12   39.47    2.38
   1   6  12   36.34    2.55
   1   6  12   36.92    2.35
  -1  -6 -12   39.68    2.21
   1   6  13    0.62    0.71
   1   6  13    0.18    0.50
  -1  -6 -13    0.42    0.40
  -1  -6 -14   16.25    1.25
   1   6  14   15.42    1.37
  -1  -6 -15    2.73    0.59
   1   6  15    3.11    0.79
   1   6  15    3.97    0.81
  -1  -6 -16   84.56    4.54
   1   6  16   89.51    4.87
   1   6  16   78.28    4.78
   1   6  17   -0.64    0.72
   1   6  17    1.15    0.70
   1   6  18    3.40    0.81
   1   6  18    4.08    0.91
   1   6  19    3.06    1.05
   1   6  19    1.68    0.77
   1   6  19    2.22    0.85
   1   6  20    0.92    0.89
   1   6  20   -0.11    0.61
   1   6  20    1.37    0.73
   1   6  21    0.28    0.76
   1   6  21    1.53    0.67
   1   6  22    0.12    0.70
   1   6  23    1.29    0.60
  -1  -7  17   -0.42    0.49
  -1  -7  16   -0.57    0.51
  -1  -7  16    0.63    0.55
  -1  -7  15   -0.74    0.69
  -1  -7  15   -0.40    0.57
  -1  -7  15    0.11    0.62
  -1  -7  14    1.90    0.76
  -1  -7  14    2.13    0.75
  -1  -7  14    2.74    0.85
  -1  -7  13    0.38    0.69
  -1  -7  13    1.09    0.72
  -1  -7  13    0.40    0.70
  -1  -7  12    3.64    0.87
  -1  -7  12    2.99    0.80
  -1  -7  11   52.98    3.40
  -1  -7  11   58.00    3.43
  -1  -7  11   52.54    3.29
  -1  -7  11   51.51    3.36
  -1  -7  10   40.67    2.71
  -1  -7  10   40.47    2.68
  -1  -7  10   37.59    2.54
  -1  -7  10   39.68    2.65
  -1  -7   9   20.52    1.69
  -1  -7   9   17.67    1.58
  -1  -7   9   19.27    1.55
  -1  -7   9   20.33    1.64
  -1  -7   8    0.11    0.62
  -1  -7   8    0.44    0.53
  -1  -7   8    0.63    0.62
  -1  -7   8    1.12    0.58
  -1  -7   8   -0.10    0.57
  -1  -7   7   28.54    2.11
  -1  -7   7   32.69    2.15
  -1  -7   7   34.00    2.09
  -1  -7   7   30.84    2.04
  -1  -7   7   32.72    2.14
  -1  -7   6    0.41    0.34
  -1  -7   6    0.35    0.51
  -1  -7   6    0.08    0.50
  -1  -7   6    0.43    0.47
  -1  -7   6    0.84    0.47
  -1  -7   6    0.77    0.48
  -1  -7   5    1.73    0.44
  -1  -7   5    1.89    0.39
  -1  -7   5    1.72    0.53
  -1  -7   5    3.10    0.57
  -1  -7   5    1.62    0.54
  -1  -7   5    1.22    0.42
  -1  -7   5    2.08    0.57
  -1  -7   4   58.99    3.52
  -1  -7   4   67.57    3.43
  -1  -7   4   66.68    3.42
  -1  -7   4   61.77    3.53
  -1  -7   4   65.03    3.50
  -1  -7   3  262.80   12.99
  -1  -7   3  268.38   12.99
  -1  -7   3  261.07   13.03
  -1  -7   2    1.26    0.35
  -1  -7   2    1.21    0.37
  -1  -7   2    1.58    0.37
  -1  -7   2    1.14    0.40
  -1  -7   1    4.14    0.45
  -1  -7   1    3.66    0.46
  -1  -7   1    3.41    0.47
  -1  -7   1    4.30    0.47
  -1  -7   0    4.49    0.48
  -1  -7   0    4.24    0.48
  -1  -7   0    4.86    0.49
  -1  -7   0    4.83    0.50
  -1  -7  -1   95.02    4.89
  -1  -7  -1   98.05    4.88
  -1  -7  -1   94.35    4.87
  -1  -7  -1  100.56    4.89
  -1  -7  -2   63.75    3.10
  -1  -7  -2   57.00    3.10
  -1  -7  -2   58.16    3.05
  -1  -7  -2   61.01    3.10
  -1  -7  -3   89.82    4.42
  -1  -7  -3   83.30    4.44
  -1  -7  -3   88.13    4.40
  -1  -7  -3   90.68    4.45
  -1  -7  -4  216.61   10.62
  -1  -7  -4  218.44   10.65
  -1  -7  -5    8.54    0.62
  -1  -7  -5    7.78    0.62
   1   7   5    7.12    0.67
  -1  -7  -6    1.28    0.32
   1   7   6    1.50    0.36
  -1  -7  -6    0.67    0.29
  -1  -7  -7  294.53   14.19
  -1  -7  -7  296.11   14.22
   1   7   7  287.52   14.30
   1   7   7  288.25   14.30
  -1  -7  -7  288.21   14.18
  -1  -7  -8   39.42    2.10
  -1  -7  -8   38.70    2.14
   1   7   8   39.18    2.22
   1   7   8   37.42    2.21
  -1  -7  -9    0.26    0.33
  -1  -7  -9    0.52    0.28
   1   7   9    0.18    0.37
  -1  -7 -10   33.70    1.92
  -1  -7 -10   33.33    1.85
   1   7  10   32.69    2.05
   1   7  11    0.08    0.41
  -1  -7 -11   -0.32    0.44
   1   7  11    1.31    0.59
  -1  -7 -11    0.26    0.37
   1   7  11   -0.63    0.66
   1   7  11   -0.57    0.51
   1   7  12    1.89    0.59
  -1  -7 -12    0.42    0.47
   1   7  12    3.51    0.77
   1   7  12    3.02    0.86
   1   7  12    2.23    0.62
  -1  -7 -12    3.57    0.52
   1   7  13   13.18    1.20
   1   7  13   11.49    1.42
   1   7  13   13.90    1.22
  -1  -7 -13   12.88    1.03
   1   7  14    5.16    0.97
  -1  -7 -14    4.45    0.63
   1   7  14    2.29    0.66
  -1  -7 -15   -0.07    0.44
   1   7  15   -0.11    0.57
  -1  -7 -16   -0.47    0.48
   1   7  16    0.12    0.72
   1   7  16    0.72    0.67
  -1  -7 -17   31.96    2.03
   1   7  17   27.55    2.24
   1   7  17   30.78    2.24
   1   7  18    1.68    0.77
   1   7  18    2.36    0.86
   1   7  19    9.03    1.33
   1   7  19    9.05    1.14
   1   7  19    9.39    1.24
   1   7  20    1.08    0.90
   1   7  20    0.79    0.68
   1   7  20   -0.37    0.70
   1   7  21    0.70    0.78
   1   7  22    0.24    0.67
   1   7  23    0.58    0.58
  -1  -8  16    0.33    0.40
  -1  -8  16    0.66    0.47
  -1  -8  15    0.09    0.51
  -1  -8  15    0.46    0.56
  -1  -8  14    2.74    0.71
  -1  -8  14    1.72    0.69
  -1  -8  13   15.06    1.38
  -1  -8  13   12.08    1.36
  -1  -8  12    5.25    0.92
  -1  -8  12    4.57    0.91
  -1  -8  11   14.02    1.39
  -1  -8  11   13.73    1.43
  -1  -8  10    0.13    0.72
  -1  -8  10    0.46    0.58
  -1  -8  10    1.74    0.74
  -1  -8   9    1.35    0.73
  -1  -8   9    1.11    0.58
  -1  -8   9    0.55    0.55
  -1  -8   9   -0.24    0.61
  -1  -8   8   80.95    4.66
  -1  -8   8   80.26    4.55
  -1  -8   8   81.53    4.58
  -1  -8   8   83.84    4.66
  -1  -8   7   29.23    2.11
  -1  -8   7   29.62    2.03
  -1  -8   7   31.36    2.07
  -1  -8   7   30.68    2.10
  -1  -8   6   32.76    2.03
  -1  -8   6   32.69    2.22
  -1  -8   6   32.90    2.17
  -1  -8   6   35.08    2.19
  -1  -8   6   33.66    2.21
  -1  -8   5   29.29    1.87
  -1  -8   5   32.86    2.09
  -1  -8   5   29.69    1.98
  -1  -8   5   33.29    2.02
  -1  -8   5   29.94    2.02
  -1  -8   4   29.90    1.85
  -1  -8   4   29.58    1.83
  -1  -8   4   31.95    2.02
  -1  -8   4   31.19    1.95
  -1  -8   4   28.58    1.90
  -1  -8   4   32.84    2.00
  -1  -8   3    0.49    0.35
  -1  -8   3   -0.05    0.34
  -1  -8   3    0.37    0.43
  -1  -8   3   -0.06    0.35
  -1  -8   3    0.29    0.41
  -1  -8   3    0.40    0.41
  -1  -8   3    0.06    0.42
  -1  -8   2    0.45    0.33
  -1  -8   2    0.39    0.31
  -1  -8   2    0.78    0.36
  -1  -8   2    0.88    0.34
  -1  -8   1   16.01    1.07
  -1  -8   1   16.27    1.07
  -1  -8   1   15.23    1.09
  -1  -8   1   14.68    1.03
  -1  -8   0 1230.92   57.82
  -1  -8   0 1166.47   57.82
  -1  -8   0 1185.67   57.82
  -1  -8   0 1213.93   57.82
  -1  -8  -1  108.44    5.48
  -1  -8  -1  108.12    5.49
  -1  -8  -1  108.46    5.48
  -1  -8  -2   80.09    4.09
  -1  -8  -2   80.53    4.16
  -1  -8  -2   81.12    4.15
  -1  -8  -2   82.94    4.17
  -1  -8  -3   47.66    2.43
  -1  -8  -3   42.57    2.43
  -1  -8  -3   45.71    2.45
  -1  -8  -4   11.55    0.74
  -1  -8  -4   10.21    0.75
  -1  -8  -4    9.92    0.76
  -1  -8  -5    2.60    0.40
  -1  -8  -5    3.21    0.39
  -1  -8  -5    2.73    0.42
  -1  -8  -6   44.26    2.38
  -1  -8  -6   45.16    2.39
  -1  -8  -6   44.47    2.40
   1   8   6   44.26    2.48
  -1  -8  -7   50.42    2.60
  -1  -8  -7   47.12    2.62
   1   8   7   48.41    2.72
  -1  -8  -7   49.77    2.61
  -1  -8  -8   73.70    3.52
  -1  -8  -8   65.26    3.53
   1   8   8   67.10    3.63
   1   8   8   62.43    3.62
  -1  -8  -9  192.21    8.81
  -1  -8  -9  170.23    8.83
   1   8   9  166.23    8.94
  -1  -8 -10   30.23    1.91
  -1  -8 -10   29.95    1.82
  -1  -8 -10   33.14    1.79
   1   8  10   29.53    1.94
  -1  -8 -11   71.89    4.12
   1   8  11   62.47    4.09
  -1  -8 -11   78.53    4.06
  -1  -8 -11   90.57    4.02
   1   8  11   74.44    4.38
   1   8  11   77.43    4.22
   1   8  12   14.91    1.27
  -1  -8 -12   14.18    1.19
   1   8  12   13.44    1.24
  -1  -8 -12   15.94    1.12
   1   8  12   14.15    1.49
   1   8  12   14.60    1.25
   1   8  13    1.68    0.60
  -1  -8 -13    1.67    0.57
   1   8  13    1.10    0.67
   1   8  13    2.92    0.98
   1   8  13    0.73    0.60
  -1  -8 -13    1.78    0.47
   1   8  14    0.32    0.58
   1   8  14    0.57    0.81
   1   8  14    1.29    0.69
  -1  -8 -14    1.00    0.48
   1   8  15    0.31    0.86
  -1  -8 -15    1.30    0.53
  -1  -8 -16   -0.32    0.49
   1   8  16   -0.36    0.72
   1   8  16   -0.24    0.66
  -1  -8 -17    1.18    0.54
   1   8  17    1.53    0.82
   1   8  17    2.67    0.78
   1   8  18    1.18    0.73
   1   8  19    0.24    0.67
   1   8  19    0.52    0.77
   1   8  20    1.08    0.84
   1   8  20    0.62    0.67
   1   8  21    0.70    0.79
   1   8  21    0.68    0.72
   1   8  22    0.85    0.75
   1   8  23    0.98    0.65
  -1  -9  15    0.37    0.48
  -1  -9  15    0.34    0.42
  -1  -9  14    0.09    0.54
  -1  -9  14   -0.35    0.52
  -1  -9  13    3.55    0.79
  -1  -9  13    0.31    0.55
  -1  -9  12   -0.36    0.73
  -1  -9  12    0.34    0.57
  -1  -9  11    6.57    1.03
  -1  -9  11    7.22    1.02
  -1  -9  10    0.77    0.68
  -1  -9  10    1.00    0.66
  -1  -9   9   96.59    5.19
  -1  -9   9   86.41    4.97
  -1  -9   9   87.06    5.08
  -1  -9   8    3.45    0.86
  -1  -9   8    3.24    0.79
  -1  -9   8    3.68    0.75
  -1  -9   8    2.89    0.83
  -1  -9   7    4.89    0.93
  -1  -9   7    6.76    0.89
  -1  -9   7    4.72    0.80
  -1  -9   7    5.71    0.92
  -1  -9   6   46.42    2.70
  -1  -9   6   45.90    2.91
  -1  -9   6   43.96    2.80
  -1  -9   6   47.53    2.77
  -1  -9   6   46.89    2.82
  -1  -9   6   42.30    2.84
  -1  -9   5    3.80    0.59
  -1  -9   5    3.83    0.77
  -1  -9   5    3.24    0.67
  -1  -9   5    2.31    0.57
  -1  -9   5    2.28    0.62
  -1  -9   4   45.92    2.61
  -1  -9   4   47.90    2.65
  -1  -9   4   42.61    2.76
  -1  -9   4   44.81    2.74
  -1  -9   4   48.42    2.74
  -1  -9   4   42.33    2.74
  -1  -9   3   20.38    1.42
  -1  -9   3   21.33    1.42
  -1  -9   3   23.77    1.59
  -1  -9   3   19.50    1.50
  -1  -9   3   20.95    1.48
  -1  -9   3   23.84    1.53
  -1  -9   3   20.23    1.53
  -1  -9   2    0.06    0.34
  -1  -9   2   -0.40    0.36
  -1  -9   2    0.55    0.46
  -1  -9   2    0.07    0.44
  -1  -9   2   -0.36    0.46
  -1  -9   2   -0.26    0.39
  -1  -9   2    0.31    0.41
  -1  -9   1   14.21    1.06
  -1  -9   1   14.49    1.06
  -1  -9   1   15.81    1.17
  -1  -9   1   14.62    1.13
  -1  -9   1   15.17    1.05
  -1  -9   1   14.60    1.08
  -1  -9   1   14.64    1.12
  -1  -9   1   14.12    1.14
  -1  -9   0   67.26    3.94
  -1  -9   0   73.83    3.86
  -1  -9   0   75.09    3.88
  -1  -9   0   76.21    3.87
  -1  -9  -1  276.03   13.54
  -1  -9  -1  267.51   13.53
  -1  -9  -1  282.20   13.54
  -1  -9  -2   28.79    1.73
  -1  -9  -2   30.35    1.73
  -1  -9  -2   29.46    1.75
  -1  -9  -3    0.72    0.29
  -1  -9  -3    0.14    0.27
  -1  -9  -3    1.09    0.35
  -1  -9  -3    0.60    0.34
  -1  -9  -4   36.79    1.98
  -1  -9  -4   35.84    2.01
  -1  -9  -4   35.42    2.03
  -1  -9  -5  113.56    5.90
  -1  -9  -5  115.91    5.90
  -1  -9  -5  125.66    5.97
  -1  -9  -6   24.08    1.42
  -1  -9  -6   23.65    1.41
   1   9   6   24.02    1.54
  -1  -9  -6   22.86    1.44
  -1  -9  -7  186.72    9.26
  -1  -9  -7  190.80    9.25
  -1  -9  -7  191.43    9.27
   1   9   7  175.91    9.37
  -1  -9  -8    1.96    0.43
  -1  -9  -8    2.47    0.39
   1   9   8    1.68    0.46
  -1  -9  -8    2.87    0.42
   1   9   8    2.24    0.51
  -1  -9  -9    9.26    0.89
  -1  -9  -9    8.02    0.75
  -1  -9  -9    9.45    0.74
   1   9   9   10.11    0.92
  -1  -9 -10   15.85    1.30
  -1  -9 -10   18.60    1.17
  -1  -9 -10   18.29    1.23
   1   9  10   16.97    1.33
  -1  -9 -11   36.71    2.22
  -1  -9 -11   37.45    2.05
  -1  -9 -11   33.17    2.08
   1   9  11   34.27    2.25
  -1  -9 -12   34.25    2.30
  -1  -9 -12   43.77    2.21
  -1  -9 -12   36.67    2.23
   1   9  12   34.56    2.59
   1   9  12   36.47    2.40
  -1  -9 -13   34.15    2.35
   1   9  13   36.72    2.43
  -1  -9 -13   38.79    2.28
   1   9  13   39.85    2.74
   1   9  13   40.41    2.50
   1   9  14    2.58    0.68
  -1  -9 -14    2.07    0.70
  -1  -9 -14    2.08    0.56
   1   9  14    1.34    0.94
   1   9  14    2.24    0.72
   1   9  15    1.68    0.69
  -1  -9 -15    1.50    0.63
   1   9  15   -0.16    0.89
   1   9  15    2.19    0.79
  -1  -9 -15    1.90    0.54
   1   9  16    1.33    1.01
  -1  -9 -16    1.83    0.56
  -1  -9 -17    5.68    0.79
   1   9  17    3.21    0.90
   1   9  17    4.69    0.94
   1   9  18    0.26    0.81
   1   9  19   -0.26    0.66
   1   9  20    0.86    0.76
   1   9  21    0.69    0.76
   1   9  21    1.56    0.78
   1   9  22   -0.12    0.65
   1   9  22    0.39    0.62
   1   9  23   -0.49    0.57
  -1 -10  14   -0.45    0.49
  -1 -10  13    0.28    0.59
  -1 -10  13   -0.44    0.50
  -1 -10  12   -0.32    0.60
  -1 -10  12   -0.51    0.58
  -1 -10  11    2.83    0.78
  -1 -10  11    1.83    0.72
  -1 -10  10    4.51    0.94
  -1 -10  10    2.44    0.79
  -1 -10   9    2.18    0.88
  -1 -10   9    2.14    0.69
  -1 -10   9    0.25    0.65
  -1 -10   8    3.06    0.86
  -1 -10   8    3.50    0.86
  -1 -10   7   20.84    1.70
  -1 -10   7   16.11    1.46
  -1 -10   7   16.81    1.46
  -1 -10   7   14.95    1.47
  -1 -10   6    5.57    0.94
  -1 -10   6    4.72    0.84
  -1 -10   6    4.86    0.82
  -1 -10   6    4.85    0.73
  -1 -10   6    4.76    0.86
  -1 -10   5   51.60    3.19
  -1 -10   5   50.38    3.10
  -1 -10   5   50.14    3.07
  -1 -10   5   53.41    3.08
  -1 -10   5   50.46    3.16
  -1 -10   4   31.78    2.13
  -1 -10   4   30.41    2.06
  -1 -10   4   27.80    1.97
  -1 -10   4   28.18    1.95
  -1 -10   4   32.52    2.12
  -1 -10   3   31.80    1.97
  -1 -10   3   27.82    1.90
  -1 -10   3   30.02    2.10
  -1 -10   3   32.78    2.09
  -1 -10   3   34.89    2.06
  -1 -10   3   30.85    2.02
  -1 -10   3   31.38    2.01
  -1 -10   3   30.30    2.08
  -1 -10   2   31.12    2.00
  -1 -10   2   31.49    2.00
  -1 -10   2   33.62    2.18
  -1 -10   2   31.24    2.10
  -1 -10   2   29.97    2.02
  -1 -10   2   36.47    2.19
  -1 -10   2   38.15    2.14
  -1 -10   1    1.39    0.45
  -1 -10   1    1.03    0.41
  -1 -10   1    1.62    0.59
  -1 -10   1    1.25    0.47
  -1 -10   1    1.38    0.54
  -1 -10   1    1.72    0.45
  -1 -10   1    1.23    0.51
  -1 -10   0   25.89    1.67
  -1 -10   0   24.42    1.64
  -1 -10   0   31.66    1.86
  -1 -10   0   27.87    1.77
  -1 -10   0   25.93    1.66
  -1 -10   0   27.90    1.78
  -1 -10   0   24.74    1.72
  -1 -10  -1   64.99    3.51
  -1 -10  -1   71.05    3.53
  -1 -10  -1   57.93    3.57
  -1 -10  -1   63.82    3.58
  -1 -10  -1   65.74    3.51
  -1 -10  -1   67.60    3.55
  -1 -10  -1   63.41    3.56
  -1 -10  -2    7.78    0.81
  -1 -10  -2    7.08    0.75
  -1 -10  -2    7.02    0.78
  -1 -10  -2    6.16    0.67
  -1 -10  -2    6.26    0.70
  -1 -10  -2    8.09    0.72
  -1 -10  -3    3.59    0.62
  -1 -10  -3    2.89    0.57
  -1 -10  -3    3.11    0.55
  -1 -10  -3    4.32    0.53
  -1 -10  -3    2.88    0.49
  -1 -10  -4   11.50    0.97
  -1 -10  -4    9.02    0.88
  -1 -10  -4   11.00    0.79
  -1 -10  -4    9.98    0.85
  -1 -10  -4   11.33    0.85
  -1 -10  -5    0.55    0.45
  -1 -10  -5    0.38    0.44
  -1 -10  -5    0.55    0.43
  -1 -10  -5    0.81    0.32
  -1 -10  -5    0.84    0.39
  -1 -10  -6   13.40    0.92
  -1 -10  -6   12.76    1.05
  -1 -10  -6   10.60    0.98
   1  10   6   12.37    1.02
  -1 -10  -6   13.52    0.97
   1  10   6   13.10    1.05
  -1 -10  -7    4.17    0.53
  -1 -10  -7    5.57    0.56
  -1 -10  -7    4.69    0.69
  -1 -10  -7    5.41    0.66
   1  10   7    4.17    0.64
   1  10   7    5.03    0.67
  -1 -10  -7    4.65    0.57
  -1 -10  -8    5.33    0.71
  -1 -10  -8    3.73    0.61
  -1 -10  -8    4.22    0.55
  -1 -10  -8    4.94    0.53
   1  10   8    4.61    0.68
   1  10   8    4.49    0.66
  -1 -10  -8    5.21    0.58
  -1 -10  -9   13.68    1.21
  -1 -10  -9   18.77    1.15
  -1 -10  -9   17.00    1.16
   1  10   9   14.60    1.24
  -1 -10 -10   33.53    2.31
  -1 -10 -10   36.99    2.24
   1  10  10   34.62    2.37
  -1 -10 -11    3.14    0.65
  -1 -10 -11    4.27    0.54
  -1 -10 -11    2.39    0.50
   1  10  11    3.63    0.69
  -1 -10 -12    6.88    0.92
  -1 -10 -12    8.06    0.82
  -1 -10 -12   10.26    0.81
   1  10  12    8.30    1.22
   1  10  12    8.22    0.96
  -1 -10 -13   17.93    1.20
  -1 -10 -13   17.62    1.29
   1  10  13   15.16    1.66
   1  10  13   20.40    1.54
  -1 -10 -14    3.45    0.75
  -1 -10 -14    4.02    0.65
   1  10  14    1.87    0.94
   1  10  14    2.69    0.70
  -1 -10 -15    4.16    0.85
  -1 -10 -15    4.57    0.75
   1  10  15    4.75    1.17
   1  10  15    5.97    0.93
   1  10  16   31.57    2.58
  -1 -10 -16   28.50    2.12
  -1 -10 -16   34.25    2.11
   1  10  18    3.76    0.96
   1  10  19    0.76    0.77
   1  10  20    1.44    0.79
   1  10  21    0.41    0.75
   1  10  21   -0.33    0.69
   1  10  22    0.35    0.65
   1  10  22   -0.56    0.63
   1  10  23    0.67    0.58
  -1 -11  13    2.34    0.56
  -1 -11  12    0.99    0.62
  -1 -11  11    2.19    0.75
  -1 -11  11    2.32    0.65
  -1 -11  10    1.04    0.67
  -1 -11  10    0.67    0.64
  -1 -11   9    0.86    0.70
  -1 -11   9    0.21    0.58
  -1 -11   9    0.12    0.63
  -1 -11   8    3.31    0.89
  -1 -11   8    1.53    0.72
  -1 -11   8    2.61    0.82
  -1 -11   7    0.13    0.64
  -1 -11   7    0.33    0.64
  -1 -11   7   -0.87    0.68
  -1 -11   6   28.68    2.19
  -1 -11   6   29.37    2.13
  -1 -11   6   32.92    2.17
  -1 -11   6   28.18    2.04
  -1 -11   6   31.11    2.21
  -1 -11   5    2.78    0.87
  -1 -11   5    2.72    0.78
  -1 -11   5    2.86    0.69
  -1 -11   5    3.31    0.70
  -1 -11   5    3.19    0.77
  -1 -11   4   48.05    3.01
  -1 -11   4   46.72    2.91
  -1 -11   4   49.09    2.88
  -1 -11   4   43.91    2.83
  -1 -11   4   45.96    2.94
  -1 -11   3   68.30    3.80
  -1 -11   3   75.12    4.08
  -1 -11   3   70.73    3.97
  -1 -11   3   60.96    3.83
  -1 -11   3   71.63    3.92
  -1 -11   3   68.70    3.98
  -1 -11   2   13.60    1.11
  -1 -11   2   12.36    1.24
  -1 -11   2   11.93    1.17
  -1 -11   2   13.38    1.19
  -1 -11   2   14.30    1.19
  -1 -11   2   14.53    1.27
  -1 -11   1   82.82    4.69
  -1 -11   1   98.11    4.94
  -1 -11   1   87.66    4.82
  -1 -11   1   88.74    4.78
  -1 -11   1   87.46    4.85
  -1 -11   1   87.79    4.79
  -1 -11   0    5.90    0.88
  -1 -11   0    6.59    0.86
  -1 -11   0    6.51    0.82
  -1 -11   0    7.52    0.79
  -1 -11   0    7.94    0.78
  -1 -11   0    7.89    0.83
  -1 -11  -1   10.81    1.05
  -1 -11  -1   10.37    1.00
  -1 -11  -1   11.21    1.04
  -1 -11  -1   10.75    0.94
  -1 -11  -1   10.85    0.94
  -1 -11  -1   11.32    0.97
  -1 -11  -2    1.86    0.58
  -1 -11  -2    3.02    0.58
  -1 -11  -2    2.64    0.57
  -1 -11  -2    2.53    0.52
  -1 -11  -2    2.65    0.51
  -1 -11  -3    0.57    0.49
  -1 -11  -3   -0.15    0.44
  -1 -11  -3    1.22    0.52
  -1 -11  -3    0.13    0.36
  -1 -11  -3   -0.06    0.35
  -1 -11  -4    2.79    0.65
  -1 -11  -4    4.73    0.71
  -1 -11  -4    5.40    0.72
  -1 -11  -4    5.93    0.58
  -1 -11  -4    6.21    0.65
  -1 -11  -5    1.51    0.54
  -1 -11  -5    2.04    0.57
  -1 -11  -5    1.78    0.52
  -1 -11  -5    2.60    0.43
  -1 -11  -5    2.29    0.48
  -1 -11  -6    4.11    0.51
  -1 -11  -6    2.53    0.61
  -1 -11  -6    2.40    0.60
   1  11   6    2.56    0.57
   1  11   6    4.85    0.67
  -1 -11  -6    4.39    0.57
  -1 -11  -7    1.20    0.38
  -1 -11  -7    1.53    0.58
  -1 -11  -7    2.19    0.55
   1  11   7    1.61    0.50
  -1 -11  -7    2.29    0.47
   1  11   7    1.68    0.53
  -1 -11  -8   -0.24    0.50
  -1 -11  -8    0.43    0.47
  -1 -11  -8    0.27    0.33
  -1 -11  -8    0.24    0.35
   1  11   8    0.67    0.47
  -1 -11  -9    1.15    0.57
  -1 -11  -9    1.07    0.52
  -1 -11  -9    2.89    0.45
  -1 -11  -9    1.35    0.44
   1  11   9    0.89    0.54
  -1 -11 -10    0.78    0.55
  -1 -11 -10    0.06    0.40
  -1 -11 -10    1.06    0.37
   1  11  10   -0.38    0.51
  -1 -11 -11    1.53    0.62
  -1 -11 -11    1.00    0.45
  -1 -11 -11    1.22    0.40
   1  11  11    0.51    0.52
  -1 -11 -12    1.23    0.59
  -1 -11 -12    1.36    0.51
  -1 -11 -12    1.14    0.42
   1  11  12    2.37    0.93
   1  11  12    0.76    0.55
  -1 -11 -13   21.69    1.61
  -1 -11 -13   19.29    1.33
  -1 -11 -13   18.26    1.39
   1  11  13   16.99    1.81
   1  11  13   18.77    1.61
  -1 -11 -14    4.78    0.87
  -1 -11 -14    5.05    0.71
   1  11  14    5.55    1.21
   1  11  14    5.14    0.90
  -1 -11 -15    6.46    0.97
  -1 -11 -15    6.28    0.82
   1  11  15    5.59    1.24
   1  11  15    6.19    0.99
   1  11  16    1.04    1.01
  -1 -11 -16   -0.35    0.50
  -1 -11 -16    0.32    0.63
  -1 -11 -17    1.66    0.65
   1  11  17    2.78    1.09
   1  11  18    0.39    0.86
   1  11  19    0.12    0.75
   1  11  20    0.47    0.70
   1  11  21   -0.13    0.73
   1  11  21    0.42    0.62
   1  11  22   -0.67    0.66
   1  11  22   -0.90    0.61
   1  11  23    0.64    0.57
  -1 -12  12   -0.07    0.46
  -1 -12  12    0.21    0.45
  -1 -12  11    0.95    0.54
  -1 -12  10    2.72    0.69
  -1 -12   9    0.11    0.65
  -1 -12   9    0.65    0.56
  -1 -12   8    0.97    0.72
  -1 -12   8   -0.31    0.60
  -1 -12   8    1.18    0.70
  -1 -12   7   12.04    1.34
  -1 -12   7   11.97    1.27
  -1 -12   7   12.85    1.34
  -1 -12   6    7.25    1.09
  -1 -12   6    7.81    1.01
  -1 -12   6    5.95    1.00
  -1 -12   5    8.72    1.15
  -1 -12   5    6.36    0.97
  -1 -12   5    7.74    1.06
  -1 -12   4   39.96    2.53
  -1 -12   4   31.82    2.34
  -1 -12   4   33.86    2.31
  -1 -12   4   35.43    2.44
  -1 -12   3    0.91    0.56
  -1 -12   3    0.95    0.69
  -1 -12   3    1.07    0.58
  -1 -12   3    0.44    0.58
  -1 -12   2   15.77    1.28
  -1 -12   2   16.35    1.50
  -1 -12   2   12.99    1.33
  -1 -12   2   17.94    1.39
  -1 -12   2   19.01    1.44
  -1 -12   1    2.33    0.60
  -1 -12   1    1.86    0.78
  -1 -12   1    2.51    0.71
  -1 -12   1    2.43    0.65
  -1 -12   0  128.69    6.85
  -1 -12   0  133.54    6.79
  -1 -12   0  125.97    6.71
  -1 -12   0  123.19    6.62
  -1 -12   0  129.57    6.74
  -1 -12  -1    8.58    0.87
  -1 -12  -1    7.84    0.85
  -1 -12  -1    6.82    0.93
  -1 -12  -1    7.96    0.93
  -1 -12  -1    6.99    0.89
  -1 -12  -2   29.78    1.98
  -1 -12  -2   26.35    1.87
  -1 -12  -2   28.82    1.83
  -1 -12  -2   25.72    1.81
  -1 -12  -2   29.53    1.92
  -1 -12  -3    2.08    0.50
  -1 -12  -3    2.05    0.52
  -1 -12  -3    1.69    0.59
  -1 -12  -3    1.43    0.60
  -1 -12  -4    3.17    0.54
  -1 -12  -4    3.39    0.67
  -1 -12  -4    2.85    0.72
  -1 -12  -4    4.63    0.70
  -1 -12  -5    7.34    0.89
  -1 -12  -5    7.54    0.88
  -1 -12  -5    6.02    0.82
  -1 -12  -5    7.24    0.78
  -1 -12  -5    7.94    0.71
  -1 -12  -6    6.35    0.77
  -1 -12  -6    3.95    0.69
   1  12   6    4.17    0.68
  -1 -12  -6    3.43    0.60
  -1 -12  -6    3.45    0.52
  -1 -12  -7   13.37    0.96
  -1 -12  -7    9.67    1.07
   1  12   7   12.14    1.12
  -1 -12  -7   10.53    0.96
  -1 -12  -7   12.53    1.12
  -1 -12  -8    2.20    0.65
  -1 -12  -8    3.29    0.62
  -1 -12  -8    2.79    0.50
  -1 -12  -8    3.36    0.58
   1  12   8    3.18    0.66
  -1 -12  -9    1.00    0.61
  -1 -12  -9    1.29    0.54
  -1 -12  -9    2.20    0.49
   1  12   9    0.69    0.53
  -1 -12 -10    0.94    0.61
  -1 -12 -10    1.70    0.53
  -1 -12 -10    1.10    0.41
   1  12  10    0.82    0.56
  -1 -12 -11   -0.10    0.61
  -1 -12 -11    0.07    0.44
  -1 -12 -11   -0.20    0.37
   1  12  11   -0.22    0.56
  -1 -12 -12    0.30    0.58
  -1 -12 -12    0.28    0.42
  -1 -12 -12   -0.07    0.45
   1  12  12   -0.23    0.59
  -1 -12 -13   -0.10    0.67
  -1 -12 -13   -0.21    0.39
  -1 -12 -13    0.08    0.52
   1  12  13    1.98    1.00
   1  12  13    0.12    0.60
  -1 -12 -14   -0.11    0.63
  -1 -12 -14   -0.14    0.38
  -1 -12 -14    0.08    0.48
   1  12  14   -1.36    0.94
   1  12  14    0.64    0.63
  -1 -12 -15    3.15    0.80
  -1 -12 -15    4.86    0.73
   1  12  15    2.44    1.13
   1  12  15    3.32    0.83
  -1 -12 -16    0.22    0.63
   1  12  16    0.18    0.95
  -1 -12 -17   -0.11    0.60
   1  12  17    0.17    0.97
  -1 -12 -18    0.71    0.63
   1  12  19    1.33    0.79
   1  12  20    2.12    0.77
   1  12  21    0.70    0.61
   1  12  22   -0.21    0.60
   1  12  22    1.01    0.60
   1  12  23   -0.42    0.53
   1  12  23   -0.20    0.45
  -1 -13  11    0.20    0.42
  -1 -13  11   -0.26    0.42
  -1 -13  10    0.25    0.53
  -1 -13  10    0.32    0.48
  -1 -13   9    5.76    0.83
  -1 -13   8   -0.43    0.63
  -1 -13   8   -0.49    0.55
  -1 -13   7    2.92    0.84
  -1 -13   7    2.04    0.66
  -1 -13   6    3.44    0.84
  -1 -13   6    1.20    0.64
  -1 -13   5   63.92    3.71
  -1 -13   5   55.35    3.53
  -1 -13   4    3.29    0.85
  -1 -13   4    5.40    0.88
  -1 -13   3    3.44    0.77
  -1 -13   3    5.14    0.88
  -1 -13   2   -0.21    0.48
  -1 -13   2    0.12    0.64
  -1 -13   2   -0.41    0.62
  -1 -13   2    0.22    0.59
  -1 -13   1    0.61    0.52
  -1 -13   1    0.36    0.67
  -1 -13   1    0.10    0.57
  -1 -13   1    0.54    0.55
  -1 -13   0   10.77    1.05
  -1 -13   0    8.43    1.14
  -1 -13   0    9.40    1.08
  -1 -13   0    9.98    1.11
  -1 -13  -1   25.60    1.96
  -1 -13  -1   25.74    1.87
  -1 -13  -1   25.84    1.86
  -1 -13  -1   24.35    1.74
  -1 -13  -1   25.61    1.81
  -1 -13  -2   41.45    2.88
  -1 -13  -2   47.33    2.79
  -1 -13  -2   46.42    2.80
  -1 -13  -2   50.50    2.91
  -1 -13  -3    1.69    0.65
  -1 -13  -3    2.18    0.66
  -1 -13  -3    1.82    0.51
  -1 -13  -4    6.21    0.94
  -1 -13  -4    6.43    0.87
  -1 -13  -4    6.60    0.82
  -1 -13  -5   12.89    1.27
  -1 -13  -5   14.79    1.29
   1  13   5   17.64    1.38
  -1 -13  -5   16.01    1.26
  -1 -13  -6    8.78    1.02
  -1 -13  -6    8.45    1.00
  -1 -13  -6   11.37    0.89
  -1 -13  -6    9.36    0.95
   1  13   6    9.01    1.03
  -1 -13  -7    1.23    0.59
  -1 -13  -7   -0.54    0.55
  -1 -13  -7    0.97    0.43
  -1 -13  -7    1.18    0.51
   1  13   7    0.30    0.50
  -1 -13  -8   -0.19    0.56
  -1 -13  -8   -0.36    0.52
  -1 -13  -8   -0.07    0.39
   1  13   8    0.31    0.55
  -1 -13  -8    0.15    0.46
  -1 -13  -9    4.57    0.79
  -1 -13  -9    2.95    0.67
  -1 -13  -9    2.68    0.54
   1  13   9    3.34    0.76
  -1 -13 -10    1.22    0.66
  -1 -13 -10   -0.36    0.57
  -1 -13 -10   -0.42    0.42
   1  13  10   -0.45    0.59
  -1 -13 -11    3.25    0.77
  -1 -13 -11    4.08    0.61
   1  13  11    2.45    0.73
  -1 -13 -12    0.11    0.68
  -1 -13 -12   -0.07    0.43
   1  13  12    0.25    0.58
  -1 -13 -13    9.58    1.18
  -1 -13 -13   10.65    0.95
   1  13  13    7.77    1.36
   1  13  13    9.62    1.19
  -1 -13 -14    1.34    0.70
  -1 -13 -14    2.96    0.57
  -1 -13 -14    2.17    0.59
   1  13  14    2.29    1.08
   1  13  14    1.73    0.75
  -1 -13 -15    0.90    0.68
   1  13  15   -0.36    0.98
  -1 -13 -16    1.11    0.71
   1  13  16   -0.53    1.06
  -1 -13 -17    0.43    0.67
   1  13  17   -0.17    0.91
  -1 -13 -18    1.71    0.66
  -1 -13 -19   -0.37    0.60
   1  13  19    1.27    0.72
   1  13  20   -0.53    0.62
   1  13  21    0.09    0.59
   1  13  22    0.66    0.61
   1  13  22   -0.39    0.51
  -1 -14  10    0.18    0.40
  -1 -14   9    0.23    0.52
  -1 -14   9   -0.14    0.45
  -1 -14   8    2.24    0.63
  -1 -14   8    1.27    0.54
  -1 -14   8    1.77    0.58
  -1 -14   7    0.20    0.60
  -1 -14   7    0.19    0.56
  -1 -14   7    0.10    0.54
  -1 -14   6    1.78    0.75
  -1 -14   6    1.50    0.63
  -1 -14   5    8.65    1.14
  -1 -14   4    0.98    0.69
  -1 -14   3    2.13    0.81
  -1 -14   2   84.21    4.86
  -1 -14   2   83.95    4.71
  -1 -14   1    5.12    0.97
  -1 -14   1    4.11    0.78
  -1 -14   0   -0.21    0.51
  -1 -14   0   -0.98    0.75
  -1 -14   0    0.64    0.60
  -1 -14  -1    4.07    0.74
  -1 -14  -1    3.52    0.68
  -1 -14  -1    3.14    0.91
  -1 -14  -1    3.69    0.80
  -1 -14  -2    5.76    0.84
  -1 -14  -2    6.25    0.87
  -1 -14  -2    6.85    1.04
  -1 -14  -2    6.92    0.95
  -1 -14  -3   25.71    2.10
  -1 -14  -3   32.71    2.06
  -1 -14  -3   31.48    2.13
  -1 -14  -4   10.08    1.07
   1  14   4   12.04    1.18
  -1 -14  -4   12.28    1.28
  -1 -14  -4   13.42    1.24
  -1 -14  -5    8.47    0.94
   1  14   5   10.84    1.10
  -1 -14  -5    8.51    1.05
  -1 -14  -6   30.40    2.07
  -1 -14  -6   28.38    1.94
   1  14   6   30.54    2.08
  -1 -14  -6   27.15    2.02
  -1 -14  -7    7.63    1.04
  -1 -14  -7    8.13    1.00
   1  14   7    8.88    1.05
  -1 -14  -7    7.88    0.89
  -1 -14  -8    1.14    0.64
  -1 -14  -8    1.77    0.61
  -1 -14  -8    2.01    0.51
   1  14   8    0.79    0.58
  -1 -14  -8    1.19    0.52
  -1 -14  -9    0.74    0.62
  -1 -14  -9    0.49    0.53
  -1 -14  -9    0.37    0.44
   1  14   9    0.46    0.64
  -1 -14 -10    1.63    0.74
  -1 -14 -10    1.74    0.65
  -1 -14 -10    2.87    0.56
   1  14  10    2.39    0.79
  -1 -14 -11    2.99    0.79
  -1 -14 -11    2.38    0.69
  -1 -14 -11    4.26    0.65
   1  14  11    2.85    0.79
  -1 -14 -12    2.93    0.80
  -1 -14 -12    3.77    0.64
   1  14  12    2.33    0.76
  -1 -14 -13    0.46    0.69
   1  14  13    1.07    1.04
  -1 -14 -14    1.71    0.72
   1  14  14    0.54    0.93
  -1 -14 -15    0.57    0.65
   1  14  15    0.53    1.06
  -1 -14 -16    0.66    0.70
   1  14  16    1.75    1.06
  -1 -14 -17    5.48    0.95
   1  14  17    2.01    1.09
  -1 -14 -18    0.10    0.62
   1  14  18   -1.10    0.89
  -1 -14 -19    0.44    0.57
   1  14  19   -0.22    0.64
  -1 -14 -20   -0.53    0.55
   1  14  20   -0.20    0.60
   1  14  21   -0.51    0.56
   1  14  22    0.66    0.49
   1  14  22    0.49    0.47
  -1 -15   8    0.68    0.46
  -1 -15   7    2.69    0.66
  -1 -15   7    2.27    0.59
  -1 -15   6    1.50    0.64
  -1 -15   6    1.08    0.58
  -1 -15   5    1.56    0.71
  -1 -15   5    1.43    0.64
  -1 -15   4   11.21    1.23
  -1 -15   4   10.32    1.18
  -1 -15   3    2.01    0.79
  -1 -15   2    1.58    0.78
  -1 -15   2    2.97    0.71
  -1 -15   1   15.85    1.47
  -1 -15   1   12.75    1.28
  -1 -15   0   12.72    1.32
  -1 -15   0   11.41    1.20
  -1 -15  -1   20.29    1.81
  -1 -15  -1   23.55    1.76
  -1 -15  -2   24.69    1.97
  -1 -15  -2   25.87    1.90
  -1 -15  -3    1.10    0.72
  -1 -15  -3    1.75    0.75
  -1 -15  -4    7.72    1.02
  -1 -15  -4    9.45    1.01
  -1 -15  -5    4.21    0.84
  -1 -15  -5    4.37    0.72
   1  15   6   29.34    2.00
  -1 -15  -6   24.55    1.82
  -1 -15  -6   24.11    1.90
  -1 -15  -7    1.70    0.76
  -1 -15  -7    0.21    0.61
   1  15   7    0.35    0.62
  -1 -15  -7   -0.19    0.53
  -1 -15  -8   -0.11    0.67
  -1 -15  -8    0.21    0.61
  -1 -15  -8   -0.37    0.54
   1  15   8    0.12    0.61
  -1 -15  -9    1.66    0.72
  -1 -15  -9   -0.21    0.61
  -1 -15  -9   -0.08    0.44
   1  15   9    0.12    0.62
  -1 -15  -9   -0.45    0.51
  -1 -15 -10    3.04    0.82
  -1 -15 -10    1.12    0.66
  -1 -15 -11    0.11    0.64
  -1 -15 -11   -0.40    0.61
  -1 -15 -12    1.15    0.70
  -1 -15 -12    0.97    0.57
  -1 -15 -13    0.81    0.71
   1  15  13    0.18    0.99
  -1 -15 -14    1.94    0.76
   1  15  14    0.89    1.00
  -1 -15 -15    3.24    0.90
   1  15  15    1.93    1.06
  -1 -15 -16    0.86    0.66
   1  15  16    0.34    0.96
  -1 -15 -17    0.51    0.59
   1  15  17    1.28    0.98
  -1 -15 -18    1.03    0.61
   1  15  18   -0.59    0.92
  -1 -15 -19    0.08    0.52
   1  15  19   -0.20    0.63
  -1 -15 -20   -0.21    0.47
   1  15  20    0.26    0.58
   1  15  21    0.07    0.49
  -1 -16   6    7.92    0.85
  -1 -16   6    7.43    0.82
  -1 -16   5    0.08    0.53
  -1 -16   5   -0.08    0.49
  -1 -16   4    0.38    0.58
  -1 -16   4    0.37    0.57
  -1 -16   3   -0.72    0.63
  -1 -16   3    0.51    0.62
  -1 -16   2    9.58    1.13
  -1 -16   2    7.45    0.98
  -1 -16   1    0.92    0.68
  -1 -16   1    0.29    0.57
  -1 -16   1    2.17    0.71
  -1 -16   0    1.62    0.65
  -1 -16   0    2.21    0.74
  -1 -16  -1   11.02    1.24
  -1 -16  -1    8.72    1.09
  -1 -16  -1    9.33    1.14
  -1 -16  -2    1.94    0.68
  -1 -16  -2    0.81    0.63
  -1 -16  -3    6.57    0.99
  -1 -16  -3    5.62    0.92
  -1 -16  -4    3.52    0.81
  -1 -16  -5   10.59    1.17
  -1 -16  -6   -0.11    0.61
  -1 -16  -7    2.51    0.76
  -1 -16  -8    0.33    0.62
  -1 -16  -8   -0.65    0.68
  -1 -16  -9    4.90    0.93
  -1 -16  -9    5.09    0.87
  -1 -16 -10    5.18    0.89
  -1 -16 -10    3.84    0.80
  -1 -16 -11    4.99    0.95
  -1 -16 -11    4.55    0.85
  -1 -16 -12   -0.11    0.71
  -1 -16 -12    0.29    0.52
  -1 -16 -13   -0.23    0.64
   1  16  13   -0.53    0.97
  -1 -16 -14    1.55    0.78
   1  16  14   -0.17    0.96
  -1 -16 -15   -0.43    0.67
   1  16  15   -0.33    0.91
  -1 -16 -16    0.10    0.63
   1  16  16    0.32    0.92
  -1 -16 -17    2.46    0.73
   1  16  17    2.36    0.94
  -1 -16 -18    0.43    0.58
   1  16  18   -0.27    0.80
  -1 -16 -19    0.15    0.50
   1  16  19    0.44    0.60
  -1 -16 -20   -0.06    0.42
   1  16  20    0.23    0.50
   1  16  21   -0.63    0.47
  -1 -17   5    2.90    0.52
  -1 -17   4    0.29    0.46
  -1 -17   3   15.25    1.25
  -1 -17   2    0.46    0.53
  -1 -17   1    0.97    0.54
  -1 -17   1    0.69    0.58
  -1 -17   0    3.37    0.73
  -1 -17   0    4.20    0.79
  -1 -17  -1    0.38    0.56
  -1 -17  -1   -0.42    0.60
  -1 -17  -2   12.05    1.21
  -1 -17  -2   12.91    1.27
  -1 -17  -3    5.56    0.88
  -1 -17  -4    1.16    0.63
  -1 -17  -5   37.30    2.49
  -1 -17  -6    1.82    0.72
  -1 -17  -7    0.43    0.59
  -1 -17  -8    5.39    0.88
  -1 -17  -9    0.42    0.65
  -1 -17  -9    0.83    0.62
  -1 -17 -10    1.18    0.73
  -1 -17 -10    1.01    0.63
  -1 -17 -11    3.23    0.79
  -1 -17 -11    1.76    0.66
  -1 -17 -12    0.96    0.69
  -1 -17 -12    0.84    0.55
  -1 -17 -13   -0.32    0.64
   1  17  13   -0.17    0.94
  -1 -17 -14    0.20    0.62
   1  17  14   -0.32    0.93
  -1 -17 -15    0.39    0.66
   1  17  15    0.31    0.88
  -1 -17 -16   -0.37    0.61
   1  17  16    0.43    0.87
  -1 -17 -17   -0.34    0.53
   1  17  17   -1.31    0.82
  -1 -17 -18    0.46    0.49
   1  17  18    0.46    0.72
  -1 -17 -19   -0.52    0.46
   1  17  19    0.37    0.50
  -1 -17 -20   -0.05    0.37
   1  17  20    0.06    0.42
  -1 -18   3   -0.29    0.37
  -1 -18   2   -0.07    0.43
  -1 -18   1   -0.31    0.47
  -1 -18   0    6.72    0.77
  -1 -18   0    4.72    0.76
  -1 -18  -1    6.91    0.86
  -1 -18  -1    7.32    0.87
  -1 -18  -2   -0.25    0.54
  -1 -18  -2   -0.45    0.53
  -1 -18  -3   11.81    1.14
  -1 -18  -4   11.36    1.13
  -1 -18  -5    0.19    0.58
  -1 -18  -6    4.50    0.84
  -1 -18  -7   10.11    1.12
  -1 -18  -8   15.33    1.37
  -1 -18  -9    7.59    0.97
  -1 -18 -10    1.54    0.69
  -1 -18 -10    2.34    0.71
  -1 -18 -11    2.32    0.73
  -1 -18 -11    2.79    0.70
  -1 -18 -12    0.19    0.61
  -1 -18 -12    0.09    0.51
   1  18  12    0.77    0.91
  -1 -18 -13    0.09    0.56
   1  18  13   -0.30    0.82
  -1 -18 -14    1.00    0.63
   1  18  14   -0.14    0.84
  -1 -18 -15    0.26    0.53
   1  18  15   -0.40    0.84
  -1 -18 -16    0.64    0.55
   1  18  16    1.36    0.85
  -1 -18 -17   -0.14    0.52
   1  18  17    1.11    0.71
  -1 -18 -18   -0.06    0.45
  -1 -18 -19    0.11    0.38
  -1 -19   0   -0.18    0.37
  -1 -19  -1   -0.12    0.44
  -1 -19  -1    0.19    0.44
  -1 -19  -2    1.52    0.53
  -1 -19  -3    0.22    0.47
  -1 -19  -4    2.08    0.60
  -1 -19  -5    3.47    0.68
  -1 -19  -6   -0.17    0.52
  -1 -19  -7    4.05    0.75
  -1 -19  -8    3.71    0.72
  -1 -19  -9   -0.25    0.51
  -1 -19 -10    3.33    0.66
   1  19  11    1.08    0.82
  -1 -19 -11    0.73    0.56
  -1 -19 -11    0.70    0.49
  -1 -19 -12    1.28    0.56
  -1 -19 -12    1.54    0.58
   1  19  13   -0.51    0.81
  -1 -19 -13   -0.16    0.53
   1  19  14   -0.12    0.73
  -1 -19 -14   -0.15    0.50
   1  19  15   -0.11    0.69
  -1 -19 -15    0.35    0.48
   1  19  16    0.20    0.67
  -1 -19 -16    0.39    0.44
   1  19  17    0.09    0.58
  -1 -19 -17   -0.17    0.43
  -1 -20  -4    0.85    0.43
  -1 -20  -5    0.18    0.44
  -1 -20  -6    0.65    0.45
  -1 -20  -7    0.33    0.45
  -1 -20  -8    1.34    0.49
  -1 -20  -9    2.07    0.54
  -1 -20 -10    0.59    0.44
   1  20  10    1.31    0.73
  -1 -20 -11    1.80    0.51
   1  20  11    0.11    0.68
   1  20  12   -0.63    0.69
  -1 -20 -13   -0.47    0.43
   1  20  13    0.50    0.64
  -1 -20 -14    0.11    0.39
   1  20  14   -0.09    0.60
  -2  19  13    0.43    0.44
  -2  19  12   -0.39    0.48
  -2  19  11   -0.27    0.49
  -2  19  11   -0.57    0.63
  -2  19  10    0.21    0.48
  -2  19  10    0.10    0.65
   2 -19 -10    0.19    0.41
  -2  19   9    0.29    0.49
   2 -19  -9    0.48    0.44
   2 -19  -8    0.33    0.45
  -2  19   8    0.50    0.49
   2 -19  -8    0.14    0.42
  -2  19   7    0.49    0.53
   2 -19  -7    0.13    0.45
   2 -19  -7    0.98    0.46
   2 -19  -6    0.19    0.47
  -2  19   6    0.07    0.46
   2 -19  -6    0.14    0.42
   2 -19  -5    2.03    0.51
  -2  19   5    1.52    0.52
   2 -19  -5    1.84    0.48
  -2  19   4   -0.06    0.43
   2 -19  -4   -0.06    0.37
  -2  19   3    0.80    0.45
   2 -19  -3    1.02    0.40
  -2  18  16    0.25    0.43
   2 -18 -16   -0.11    0.41
  -2  18  15   -0.76    0.50
   2 -18 -15   -0.37    0.44
  -2  18  14   -0.76    0.57
  -2  18  13    0.41    0.53
  -2  18  12    0.26    0.56
  -2  18  12    1.61    0.78
  -2  18  11    0.88    0.59
  -2  18  10   -0.99    0.62
   2 -18 -10   -0.08    0.52
   2 -18 -10    0.49    0.46
   2 -18  -9   -0.25    0.50
  -2  18   9   -0.09    0.56
   2 -18  -8   -0.68    0.56
  -2  18   8    0.18    0.57
   2 -18  -7   -0.08    0.53
  -2  18   7    0.09    0.60
   2 -18  -6    0.33    0.52
  -2  18   6    0.63    0.59
   2 -18  -5    0.63    0.55
  -2  18   5    0.26    0.55
   2 -18  -4    0.83    0.49
  -2  18   4    1.01    0.58
   2 -18  -3    1.60    0.54
  -2  18   3    2.00    0.60
   2 -18  -2    1.61    0.51
   2 -18  -1    3.99    0.66
   2 -18   0    1.95    0.49
   2 -18   1    2.09    0.48
   2 -17 -18    0.51    0.43
   2 -17 -17    0.26    0.46
  -2  17  16    0.87    0.57
   2 -17 -16    0.73    0.53
  -2  17  15    1.91    0.70
   2 -17 -15    0.79    0.56
  -2  17  14   -0.09    0.64
   2 -17 -14    0.25    0.54
  -2  17  13    0.39    0.63
   2 -17 -13    0.77    0.57
  -2  17  12    0.10    0.58
  -2  17  12    1.10    0.88
  -2  17  11    0.63    0.67
   2 -17 -11    0.37    0.55
   2 -17 -10    3.72    0.73
  -2  17  10    2.23    0.74
   2 -17  -9    0.19    0.62
  -2  17   9   -0.43    0.65
   2 -17  -8    0.79    0.63
  -2  17   8    1.51    0.71
   2 -17  -7   -0.10    0.59
  -2  17   7    0.32    0.71
   2 -17  -6    0.49    0.61
  -2  17   6    0.21    0.68
   2 -17  -5    0.48    0.58
  -2  17   5    0.21    0.61
   2 -17  -4    0.55    0.56
   2 -17  -3    1.49    0.62
   2 -17  -3    1.22    0.59
   2 -17  -2    3.00    0.67
   2 -17  -1    1.75    0.62
   2 -17   0   10.29    1.04
   2 -17   1    3.28    0.64
   2 -17   2    1.34    0.53
   2 -17   3   12.87    1.03
   2 -16 -19    0.12    0.42
   2 -16 -18    0.35    0.46
   2 -16 -17    0.24    0.54
  -2  16  17    0.60    0.54
   2 -16 -16    0.52    0.59
  -2  16  16    0.38    0.60
   2 -16 -15    1.94    0.66
  -2  16  15    1.42    0.70
   2 -16 -14    2.51    0.71
  -2  16  14    1.82    0.77
   2 -16 -13    0.40    0.62
  -2  16  13   -0.33    0.68
   2 -16 -12    4.93    0.85
  -2  16  12    6.74    1.02
   2 -16 -11   -0.10    0.57
  -2  16  11   -0.46    0.71
   2 -16 -10    0.94    0.62
  -2  16  10    0.12    0.72
   2 -16  -9    1.17    0.66
  -2  16   9    0.59    0.66
   2 -16  -8    0.86    0.61
  -2  16   8    1.07    0.82
   2 -16  -7    5.15    0.88
  -2  16   7    4.25    0.89
   2 -16  -6    0.43    0.59
  -2  16   6    1.29    0.73
   2 -16  -5    0.84    0.65
   2 -16  -4    0.21    0.59
   2 -16  -3    1.50    0.66
   2 -16  -3    0.43    0.57
   2 -16  -2    2.12    0.63
   2 -16  -2   -0.44    0.61
   2 -16  -1    0.44    0.62
   2 -16   0    0.64    0.57
   2 -16   1    3.90    0.81
   2 -16   2   20.23    1.57
   2 -16   3    0.18    0.54
   2 -16   4   11.52    1.06
   2 -16   5    6.04    0.72
   2 -15 -20    0.35    0.40
   2 -15 -19   -0.14    0.45
   2 -15 -18    0.08    0.53
   2 -15 -17   -0.27    0.57
  -2  15  17    0.30    0.61
   2 -15 -16    1.56    0.70
  -2  15  16    2.35    0.77
   2 -15 -15    0.31    0.64
  -2  15  15    0.34    0.68
   2 -15 -14    4.26    0.88
  -2  15  14    6.10    1.01
   2 -15 -13   15.64    1.50
  -2  15  13   19.24    1.64
   2 -15 -12    0.98    0.71
  -2  15  12    0.12    0.71
   2 -15 -11    9.12    1.10
  -2  15  11    7.12    1.11
   2 -15 -11    8.05    1.05
  -2  15  10   22.77    1.84
   2 -15 -10   19.33    1.68
   2 -15  -9    0.44    0.62
  -2  15   9    0.12    0.70
   2 -15  -8   -0.11    0.67
  -2  15   8   -0.25    0.69
   2 -15  -7    1.32    0.65
  -2  15   7    1.47    0.77
   2 -15  -6    1.98    0.75
   2 -15  -5    8.65    1.11
   2 -15  -4    1.08    0.65
   2 -15  -3    5.12    0.87
   2 -15  -3    4.38    0.84
   2 -15  -2    1.87    0.65
   2 -15  -2    1.53    0.68
   2 -15  -1    1.81    0.67
   2 -15  -1    1.07    0.65
   2 -15   0    0.78    0.61
   2 -15   0    1.19    0.68
   2 -15   1   10.17    1.13
   2 -15   1    9.16    1.14
   2 -15   2   -0.32    0.60
   2 -15   2    0.45    0.60
   2 -15   3   11.96    1.19
   2 -15   3   12.22    1.22
   2 -15   4    3.04    0.71
   2 -15   4    3.95    0.80
   2 -15   5   10.87    1.04
   2 -15   5   10.03    1.04
   2 -15   6   11.32    1.02
   2 -15   7   -0.18    0.39
   2 -14 -21    0.05    0.37
   2 -14 -20    0.27    0.46
   2 -14 -19    1.03    0.58
   2 -14 -18   -0.09    0.58
   2 -14 -17   -0.20    0.59
  -2  14  17    0.11    0.68
   2 -14 -16    1.69    0.74
  -2  14  16    3.26    0.86
   2 -14 -15   -0.33    0.64
  -2  14  15   -0.61    0.72
   2 -14 -14   -0.56    0.64
  -2  14  14   -0.25    0.80
   2 -14 -13    3.30    0.80
  -2  14  13    3.63    0.96
   2 -14 -12   -0.11    0.66
   2 -14 -12    0.10    0.58
  -2  14  12    1.50    0.80
   2 -14 -11   -0.11    0.63
   2 -14 -11    0.42    0.59
  -2  14  11   -0.25    0.70
   2 -14 -10   22.42    1.78
  -2  14  10   21.50    1.84
   2 -14 -10   21.26    1.73
   2 -14  -9   31.87    2.34
  -2  14   9   38.34    2.51
   2 -14  -8    1.95    0.58
   2 -14  -8    1.91    0.58
  -2  14   8    1.92    0.70
  -2  14   8    1.58    0.80
   2 -14  -8    1.30    0.65
  -2  14   7   13.10    1.31
   2 -14  -7   14.22    1.24
   2 -14  -7   12.89    1.30
   2 -14  -6   21.70    1.65
  -2  14   6   23.59    1.80
   2 -14  -6   23.14    1.78
   2 -14  -5    5.71    0.92
   2 -14  -5    3.87    0.71
   2 -14  -4   30.07    2.12
   2 -14  -4   29.62    2.03
   2 -14  -3    0.64    0.63
   2 -14  -3   -0.12    0.60
   2 -14  -2    0.46    0.60
   2 -14  -2    1.05    0.63
   2 -14  -2    0.12    0.63
   2 -14  -1    0.46    0.69
   2 -14  -1    1.35    0.64
   2 -14  -1    2.08    0.79
   2 -14   0    0.59    0.69
   2 -14   0    0.12    0.71
   2 -14   1    0.35    0.66
   2 -14   1    0.75    0.69
   2 -14   2    2.89    0.78
   2 -14   2    3.71    0.85
   2 -14   3   -0.23    0.62
   2 -14   3    0.12    0.63
   2 -14   4    5.21    0.89
   2 -14   4    3.44    0.80
   2 -14   5    5.40    0.87
   2 -14   5    4.21    0.80
   2 -14   5    6.48    0.93
   2 -14   6    2.05    0.67
   2 -14   6    1.53    0.65
   2 -14   6    1.62    0.57
   2 -14   7   13.35    1.21
   2 -14   7   13.21    1.20
   2 -14   7   15.44    1.23
   2 -14   8    7.54    0.83
   2 -13 -21   -0.30    0.43
  -2  13  21    0.21    0.43
   2 -13 -20    0.81    0.53
   2 -13 -19    0.52    0.58
   2 -13 -18    0.39    0.61
  -2  13  17    0.12    0.65
   2 -13 -17    0.21    0.63
  -2  13  16    0.49    0.71
   2 -13 -16    1.66    0.76
  -2  13  15    2.14    0.93
   2 -13 -15    1.37    0.78
  -2  13  14    0.76    0.82
   2 -13 -14    1.27    0.67
  -2  13  13    1.77    0.80
   2 -13 -13    1.15    0.70
  -2  13  12    5.35    0.99
   2 -13 -12    6.44    0.93
   2 -13 -12    5.90    0.98
   2 -13 -11    5.38    0.73
   2 -13 -11    3.44    0.89
  -2  13  11    5.87    0.95
   2 -13 -11    4.43    0.83
  -2  13  11    5.26    0.95
   2 -13 -10    7.37    0.81
   2 -13 -10    3.88    0.88
   2 -13 -10    4.44    0.85
  -2  13  10    5.77    0.96
  -2  13  10    5.04    0.95
   2 -13  -9    4.85    0.66
   2 -13  -9    3.13    0.77
  -2  13   9    3.32    0.76
  -2  13   9    2.47    0.81
   2 -13  -9    1.65    0.69
   2 -13  -8   20.02    1.37
   2 -13  -8   17.90    1.39
  -2  13   8   18.29    1.54
  -2  13   8   18.10    1.61
   2 -13  -8   14.68    1.45
  -2  13   7   17.06    1.49
   2 -13  -7   19.31    1.32
   2 -13  -7   16.24    1.32
   2 -13  -7   14.52    1.42
  -2  13   6   13.33    1.29
   2 -13  -6   13.14    1.28
   2 -13  -5   32.16    2.20
   2 -13  -4    2.68    0.67
   2 -13  -4    4.93    0.74
   2 -13  -4    4.77    0.82
   2 -13  -3    7.21    0.86
   2 -13  -3    6.49    0.93
   2 -13  -3    6.04    0.83
   2 -13  -3    6.27    0.85
   2 -13  -3    4.93    0.88
   2 -13  -2   34.01    2.19
   2 -13  -2   29.72    2.24
   2 -13  -2   36.16    2.24
   2 -13  -2   32.19    2.20
   2 -13  -2   30.38    2.26
   2 -13  -1    6.45    0.87
   2 -13  -1    7.87    1.09
   2 -13  -1    5.33    0.91
   2 -13  -1    9.07    0.99
   2 -13  -1    8.65    1.04
   2 -13   0   -0.41    0.53
   2 -13   0   -0.11    0.69
   2 -13   0   -0.61    0.72
   2 -13   0    0.11    0.53
   2 -13   1    2.93    0.76
   2 -13   1    3.62    0.85
   2 -13   2    1.54    0.77
   2 -13   2    3.03    0.84
   2 -13   3   17.14    1.58
   2 -13   3   14.72    1.45
   2 -13   3   17.28    1.54
   2 -13   4    0.82    0.72
   2 -13   4    0.96    0.65
   2 -13   4    0.99    0.70
   2 -13   5    5.16    0.90
   2 -13   5    3.78    0.84
   2 -13   5    4.51    0.92
   2 -13   6    3.82    0.84
   2 -13   6    5.24    0.91
   2 -13   6    4.98    0.87
   2 -13   7    1.62    0.65
   2 -13   7    1.07    0.62
   2 -13   7    0.60    0.58
   2 -13   8   12.27    1.14
   2 -13   8   10.37    1.12
   2 -13   9    9.01    0.96
   2 -13   9    9.80    1.01
   2 -13  10    0.38    0.42
   2 -13  10    0.14    0.45
  -2  12  22    0.25    0.54
  -2  12  22   -0.06    0.37
   2 -12 -21    0.06    0.43
  -2  12  21   -0.47    0.47
   2 -12 -20    0.08    0.49
   2 -12 -19    1.46    0.61
   2 -12 -18    1.52    0.66
  -2  12  17    1.49    0.81
   2 -12 -17    0.22    0.62
  -2  12  16    0.64    0.77
   2 -12 -16   -0.45    0.68
  -2  12  15   -0.13    0.77
   2 -12 -15    0.35    0.65
  -2  12  14    4.32    0.97
   2 -12 -14    3.34    0.85
   2 -12 -13    0.08    0.42
  -2  12  13   -0.12    0.69
   2 -12 -13    0.23    0.69
   2 -12 -12   -0.39    0.44
  -2  12  12    0.23    0.56
  -2  12  12   -0.12    0.74
   2 -12 -12    0.22    0.71
   2 -12 -11    3.85    0.61
   2 -12 -11    2.89    0.79
  -2  12  11    2.03    0.72
  -2  12  11    3.52    0.92
   2 -12 -11    3.42    0.74
   2 -12 -10    0.60    0.43
   2 -12 -10    1.03    0.66
   2 -12 -10    1.16    0.61
  -2  12  10   -0.22    0.54
  -2  12  10    0.23    0.68
   2 -12  -9   16.09    1.15
   2 -12  -9   11.19    1.22
   2 -12  -9   11.80    1.20
  -2  12   9   14.96    1.30
  -2  12   9   12.06    1.32
   2 -12  -8   10.36    0.97
   2 -12  -8   11.06    0.95
   2 -12  -8    8.27    1.03
  -2  12   8   11.06    1.11
  -2  12   8   10.37    1.14
   2 -12  -8    9.59    1.08
  -2  12   7    1.82    0.58
   2 -12  -7    1.44    0.46
   2 -12  -7    1.69    0.64
   2 -12  -6   28.29    1.70
   2 -12  -6   26.25    1.77
   2 -12  -6   22.71    1.79
   2 -12  -5    0.75    0.48
   2 -12  -5    0.47    0.55
   2 -12  -4   48.95    2.84
   2 -12  -4   48.22    2.86
   2 -12  -4   46.72    2.91
   2 -12  -3   41.47    2.43
   2 -12  -3   33.92    2.43
   2 -12  -3   39.91    2.41
   2 -12  -3   38.32    2.38
   2 -12  -3   35.36    2.44
   2 -12  -3   40.90    2.47
   2 -12  -2    0.18    0.44
   2 -12  -2    0.50    0.59
   2 -12  -2    0.19    0.54
   2 -12  -2   -0.28    0.44
   2 -12  -2   -0.09    0.50
   2 -12  -2    0.32    0.60
   2 -12  -1   34.73    2.11
   2 -12  -1   30.47    2.02
   2 -12  -1   28.79    2.05
   2 -12  -1   28.05    2.14
   2 -12  -1   30.71    2.08
   2 -12  -1   31.51    2.15
   2 -12   0   15.49    1.28
   2 -12   0   13.76    1.21
   2 -12   0   12.22    1.21
   2 -12   0   15.46    1.40
   2 -12   0   13.85    1.33
   2 -12   1    9.63    1.02
   2 -12   1    9.04    1.04
   2 -12   1    8.43    1.08
   2 -12   1   10.43    1.14
   2 -12   2   15.97    1.40
   2 -12   2   17.20    1.55
   2 -12   2   17.13    1.45
   2 -12   2   18.94    1.61
   2 -12   3    0.21    0.56
   2 -12   3   -0.24    0.65
   2 -12   3   -0.36    0.62
   2 -12   3   -0.22    0.53
   2 -12   3   -0.12    0.63
   2 -12   4   13.07    1.32
   2 -12   4   12.50    1.32
   2 -12   4   11.78    1.29
   2 -12   5    1.68    0.76
   2 -12   5    1.26    0.68
   2 -12   5    3.34    0.83
   2 -12   6    6.39    1.00
   2 -12   6    4.78    0.92
   2 -12   7    2.87    0.81
   2 -12   7    3.17    0.79
   2 -12   7    1.68    0.67
   2 -12   8    0.75    0.60
   2 -12   8    0.23    0.64
   2 -12   9   -0.20    0.61
   2 -12   9    0.21    0.63
   2 -12  10    4.51    0.77
   2 -12  10    5.18    0.80
   2 -12  11    0.21    0.45
   2 -12  11    0.70    0.52
  -2  11  22   -0.18    0.53
  -2  11  22   -0.14    0.40
  -2  11  21   -0.25    0.52
   2 -11 -20   -0.41    0.56
   2 -11 -19   -0.28    0.59
   2 -11 -18   -0.10    0.60
  -2  11  17    1.40    0.68
   2 -11 -17   -0.11    0.58
  -2  11  16    0.65    0.76
   2 -11 -16   -0.23    0.68
  -2  11  15    1.15    0.80
   2 -11 -15    2.17    0.82
   2 -11 -14    2.66    0.60
  -2  11  14    2.13    0.83
   2 -11 -14    1.81    0.75
   2 -11 -13    2.63    0.55
   2 -11 -13    2.78    0.60
  -2  11  13    3.14    0.89
   2 -11 -13    1.98    0.77
   2 -11 -12    2.29    0.53
  -2  11  12    2.09    0.80
   2 -11 -12    2.55    0.76
   2 -11 -11   -0.07    0.39
  -2  11  11   -0.42    0.59
   2 -11 -11   -0.46    0.51
  -2  11  11   -0.44    0.69
   2 -11 -11   -0.31    0.61
   2 -11 -10   18.58    1.23
  -2  11  10   15.36    1.36
   2 -11 -10   13.98    1.29
  -2  11  10   16.82    1.47
   2 -11 -10   13.89    1.35
   2 -11  -9   29.74    1.79
  -2  11   9   28.13    1.94
  -2  11   9   24.97    1.94
   2 -11  -9   25.87    1.89
   2 -11  -9   28.62    1.95
   2 -11  -8   15.56    1.14
  -2  11   8   15.33    1.30
   2 -11  -8   13.22    1.26
  -2  11   8   16.82    1.41
   2 -11  -8   14.31    1.28
   2 -11  -7   23.19    1.41
   2 -11  -7   16.78    1.45
   2 -11  -7   18.86    1.40
  -2  11   7   22.59    1.58
   2 -11  -7   18.97    1.50
   2 -11  -6    1.48    0.49
   2 -11  -6    1.02    0.39
   2 -11  -6    0.08    0.50
   2 -11  -5   28.77    1.75
   2 -11  -5   28.04    1.82
   2 -11  -5   29.54    1.94
   2 -11  -5   28.39    1.86
   2 -11  -4   23.58    1.54
   2 -11  -4   22.57    1.54
   2 -11  -4   21.03    1.52
   2 -11  -4   19.88    1.57
   2 -11  -3   60.74    3.22
   2 -11  -3   55.70    3.19
   2 -11  -3   56.03    3.17
   2 -11  -3   58.70    3.26
   2 -11  -3   53.61    3.25
   2 -11  -3   50.43    3.21
   2 -11  -2   91.18    4.48
   2 -11  -2   80.82    4.40
   2 -11  -2   82.69    4.45
   2 -11  -2   77.92    4.50
   2 -11  -2   75.97    4.43
   2 -11  -2   79.08    4.49
   2 -11  -1   63.22    3.37
   2 -11  -1   55.21    3.28
   2 -11  -1   56.21    3.35
   2 -11  -1   55.98    3.33
   2 -11  -1   61.82    3.44
   2 -11   0   15.29    1.23
   2 -11   0   12.89    1.12
   2 -11   0   14.32    1.20
   2 -11   0   13.47    1.27
   2 -11   1   36.91    2.33
   2 -11   1   35.87    2.40
   2 -11   2    3.32    0.73
   2 -11   2    4.62    0.75
   2 -11   2    4.67    0.86
   2 -11   3    7.16    0.91
   2 -11   3    7.24    0.91
   2 -11   3    6.59    0.87
   2 -11   3    8.22    1.06
   2 -11   4    1.90    0.61
   2 -11   4    1.64    0.64
   2 -11   4    1.78    0.56
   2 -11   4    1.73    0.73
   2 -11   5    6.54    0.90
   2 -11   5    5.83    0.93
   2 -11   5    9.18    1.07
   2 -11   5    6.00    0.86
   2 -11   6   -0.36    0.67
   2 -11   6    0.24    0.59
   2 -11   7   -0.61    0.69
   2 -11   7   -0.59    0.68
   2 -11   8    0.83    0.70
   2 -11   9    4.16    0.83
   2 -11  10    0.93    0.68
   2 -11  10    0.11    0.59
   2 -11  11    1.45    0.64
   2 -11  11    2.35    0.69
   2 -11  12    1.74    0.57
   2 -11  12    1.56    0.57
   2 -11  13    0.58    0.45
  -2  10  22   -0.09    0.56
  -2  10  22   -0.07    0.48
  -2  10  21   -0.54    0.57
   2 -10 -20    0.17    0.53
  -2  10  19    0.22    0.67
   2 -10 -19    0.38    0.53
  -2  10  18    0.12    0.61
   2 -10 -18   -0.52    0.67
  -2  10  17    1.07    0.71
   2 -10 -17    0.66    0.62
  -2  10  16    0.13    0.77
   2 -10 -16   -0.23    0.64
   2 -10 -15   -0.26    0.52
   2 -10 -15    0.35    0.49
  -2  10  15    0.13    0.76
   2 -10 -15   -0.22    0.65
   2 -10 -14    3.47    0.68
   2 -10 -14    2.21    0.55
  -2  10  14    2.20    0.88
   2 -10 -14    3.51    0.87
   2 -10 -13    2.73    0.55
   2 -10 -13    1.79    0.55
  -2  10  13    2.33    0.81
   2 -10 -13    2.53    0.80
   2 -10 -12    2.11    0.48
  -2  10  12    2.10    0.80
   2 -10 -12    2.32    0.70
   2 -10 -11    1.59    0.42
   2 -10 -11    0.96    0.60
  -2  10  11    1.07    0.59
  -2  10  11    1.15    0.66
   2 -10 -11    0.34    0.52
   2 -10 -10   -0.38    0.37
   2 -10 -10   -0.27    0.55
   2 -10 -10    0.66    0.52
  -2  10  10   -0.18    0.47
  -2  10  10   -0.79    0.56
   2 -10  -9    8.57    0.75
   2 -10  -9    5.91    0.86
   2 -10  -9    5.83    0.83
  -2  10   9    6.53    0.82
  -2  10   9    6.01    0.90
   2 -10  -8   20.51    1.37
   2 -10  -8   21.74    1.54
  -2  10   8   22.82    1.57
  -2  10   8   19.85    1.56
   2 -10  -8   19.21    1.49
   2 -10  -7    5.16    0.81
  -2  10   7    7.09    0.84
   2 -10  -7    8.17    0.78
   2 -10  -7    7.78    0.71
   2 -10  -7    7.83    0.85
   2 -10  -6  129.66    6.71
   2 -10  -6  133.70    6.79
   2 -10  -6  134.50    6.86
   2 -10  -5    3.90    0.69
   2 -10  -5    2.46    0.50
   2 -10  -5    3.87    0.51
   2 -10  -5    4.62    0.61
   2 -10  -4    7.10    0.86
   2 -10  -4   10.11    0.85
   2 -10  -4    7.89    0.80
   2 -10  -4    8.49    0.79
   2 -10  -4    9.27    0.75
   2 -10  -3    9.52    0.84
   2 -10  -3    7.34    0.85
   2 -10  -3    8.41    0.89
   2 -10  -3    8.96    0.83
   2 -10  -3   10.63    0.90
   2 -10  -3    8.09    0.88
   2 -10  -2   10.45    0.96
   2 -10  -2    8.23    0.90
   2 -10  -2    8.07    0.81
   2 -10  -2    8.32    0.85
   2 -10  -2   10.17    0.87
   2 -10  -1   16.62    1.40
   2 -10  -1   19.07    1.41
   2 -10  -1   19.47    1.39
   2 -10  -1   19.78    1.35
   2 -10   0    4.82    0.63
   2 -10   0    3.49    0.59
   2 -10   0    4.01    0.70
   2 -10   1    5.28    0.73
   2 -10   1    6.08    0.78
   2 -10   1    6.81    0.82
   2 -10   1    6.56    0.86
   2 -10   2  120.46    6.53
   2 -10   2  119.48    6.52
   2 -10   2  136.58    6.65
   2 -10   2  122.98    6.56
   2 -10   3    2.11    0.55
   2 -10   3    1.81    0.60
   2 -10   3    1.01    0.62
   2 -10   3    1.34    0.60
   2 -10   4   10.70    1.08
   2 -10   4    9.46    1.02
   2 -10   4   10.27    1.13
   2 -10   4    9.62    1.06
   2 -10   5   12.24    1.22
   2 -10   5   11.09    1.15
   2 -10   5   13.55    1.32
   2 -10   5   14.23    1.27
   2 -10   6   14.01    1.38
   2 -10   6   13.78    1.30
   2 -10   6   19.83    1.58
   2 -10   6   16.28    1.40
   2 -10   7    5.35    0.96
   2 -10   8   20.91    1.76
   2 -10   9    0.61    0.67
   2 -10  10    1.28    0.71
   2 -10  11   -0.43    0.61
   2 -10  12    2.27    0.68
   2 -10  12    1.21    0.64
   2 -10  13   -0.48    0.47
   2 -10  13    0.08    0.50
   2 -10  14    0.12    0.42
   2 -10  14   -0.07    0.42
  -2   9  22   -0.10    0.64
  -2   9  22   -0.39    0.47
  -2   9  21   -0.36    0.69
  -2   9  21    0.09    0.57
  -2   9  20    0.11    0.60
  -2   9  20    0.41    0.63
  -2   9  19    0.34    0.68
   2  -9 -19    0.29    0.60
  -2   9  18    0.12    0.71
   2  -9 -18   -0.21    0.58
  -2   9  17    0.96    0.69
   2  -9 -17   -0.33    0.65
  -2   9  16    0.12    0.67
   2  -9 -16   -0.11    0.65
   2  -9 -15    8.40    0.92
   2  -9 -15    7.49    0.85
  -2   9  15    7.15    1.10
   2  -9 -15    5.45    0.98
   2  -9 -14    1.06    0.54
   2  -9 -14    0.83    0.50
  -2   9  14    0.95    0.71
   2  -9 -14    1.69    0.70
   2  -9 -13    4.71    0.68
  -2   9  13    4.37    0.88
   2  -9 -13    4.74    0.85
   2  -9 -12    2.56    0.49
   2  -9 -12    1.40    0.50
  -2   9  12    1.05    0.65
   2  -9 -12    1.33    0.60
   2  -9 -11    4.12    0.60
   2  -9 -11    5.44    0.60
  -2   9  11    3.73    0.70
  -2   9  11    3.82    0.79
   2  -9 -11    3.14    0.70
   2  -9 -10    2.47    0.48
   2  -9 -10    2.08    0.44
   2  -9 -10    1.85    0.65
  -2   9  10    1.59    0.58
  -2   9  10    1.65    0.66
   2  -9 -10    1.72    0.55
   2  -9  -9   17.76    1.10
   2  -9  -9   13.76    1.19
   2  -9  -9   10.32    1.10
  -2   9   9   14.63    1.19
  -2   9   9   15.81    1.27
   2  -9  -8    0.31    0.32
   2  -9  -8   -0.59    0.52
   2  -9  -8    0.07    0.46
  -2   9   8    0.37    0.44
  -2   9   8   -0.08    0.53
   2  -9  -7  145.60    7.21
   2  -9  -7  144.61    7.34
   2  -9  -7  146.09    7.25
  -2   9   7  147.53    7.36
   2  -9  -7  131.71    7.29
   2  -9  -6    4.28    0.66
   2  -9  -6    3.64    0.56
   2  -9  -6    5.32    0.54
   2  -9  -6    3.83    0.61
   2  -9  -5    0.62    0.39
   2  -9  -5    1.29    0.35
   2  -9  -5    1.38    0.36
   2  -9  -5    0.39    0.44
   2  -9  -4    0.78    0.38
   2  -9  -4    0.62    0.32
   2  -9  -4    0.53    0.30
   2  -9  -4    0.71    0.36
   2  -9  -4    0.45    0.47
   2  -9  -3   41.87    2.25
   2  -9  -3   34.52    2.10
   2  -9  -3   40.92    2.29
   2  -9  -3   38.18    2.22
   2  -9  -3   38.52    2.24
   2  -9  -2   -0.19    0.46
   2  -9  -2    0.40    0.37
   2  -9  -2    0.06    0.37
   2  -9  -1    4.55    0.70
   2  -9  -1    3.87    0.59
   2  -9  -1    2.60    0.49
   2  -9  -1    2.99    0.53
   2  -9   0   36.32    2.24
   2  -9   0   36.47    2.17
   2  -9   0   34.19    2.11
   2  -9   0   37.69    2.19
   2  -9   1   41.51    2.45
   2  -9   1   37.82    2.41
   2  -9   1   39.15    2.32
   2  -9   1   41.63    2.41
   2  -9   1   40.96    2.40
   2  -9   2    0.42    0.47
   2  -9   2    1.28    0.54
   2  -9   2    0.63    0.46
   2  -9   2    0.46    0.37
   2  -9   3  141.72    7.70
   2  -9   3  139.08    7.72
   2  -9   3  164.28    7.83
   2  -9   3  144.71    7.73
   2  -9   3  160.63    7.92
   2  -9   3  154.50    7.82
   2  -9   4   34.19    2.13
   2  -9   4   30.95    2.05
   2  -9   4   33.65    2.18
   2  -9   4   29.41    2.05
   2  -9   4   32.19    2.25
   2  -9   4   29.34    2.10
   2  -9   5    1.62    0.58
   2  -9   5    2.48    0.64
   2  -9   5    3.83    0.77
   2  -9   5    2.05    0.62
   2  -9   5    2.07    0.74
   2  -9   5    2.00    0.69
   2  -9   6    1.77    0.74
   2  -9   6    0.10    0.58
   2  -9   6    0.33    0.60
   2  -9   6    0.53    0.53
   2  -9   6   -0.28    0.46
   2  -9   7   33.98    2.24
   2  -9   7   30.12    2.17
   2  -9   7   27.69    2.11
   2  -9   8   -0.12    0.67
   2  -9   8    0.12    0.61
   2  -9   8   -0.12    0.60
   2  -9   9   14.52    1.47
   2  -9   9   16.23    1.48
   2  -9  10    0.12    0.71
   2  -9  10    0.13    0.71
   2  -9  10    0.12    0.58
   2  -9  11   14.47    1.38
   2  -9  11   12.53    1.37
   2  -9  11   12.88    1.29
   2  -9  12    0.12    0.64
   2  -9  12    0.22    0.61
   2  -9  13    0.39    0.62
   2  -9  14    0.33    0.51
   2  -9  14   -0.08    0.51
   2  -9  15    1.08    0.46
   2  -9  15    0.71    0.48
  -2   8  23   -0.31    0.38
  -2   8  22    0.79    0.67
  -2   8  22    1.21    0.56
  -2   8  21    1.20    0.73
  -2   8  21   -0.10    0.52
  -2   8  20   -0.67    0.64
  -2   8  20    0.42    0.63
  -2   8  19    0.80    0.76
  -2   8  18   -0.12    0.69
   2  -8 -18    0.51    0.67
  -2   8  17    0.73    0.70
   2  -8 -17    1.18    0.67
   2  -8 -16    0.09    0.48
  -2   8  16    0.47    0.68
   2  -8 -16    0.32    0.64
   2  -8 -15    0.86    0.51
   2  -8 -15    0.93    0.54
  -2   8  15    0.12    0.71
   2  -8 -15    0.74    0.64
   2  -8 -14    1.59    0.56
  -2   8  14    0.81    0.76
   2  -8 -14    0.81    0.68
   2  -8 -13    3.77    0.64
  -2   8  13    3.03    0.75
   2  -8 -13    2.02    0.66
   2  -8 -12    1.56    0.48
  -2   8  12    0.80    0.62
   2  -8 -12    1.08    0.56
   2  -8 -11    0.22    0.34
   2  -8 -11    0.19    0.37
  -2   8  11   -0.46    0.60
   2  -8 -11    0.08    0.50
   2  -8 -10    8.50    0.78
   2  -8 -10    9.87    0.77
   2  -8 -10    7.12    0.87
  -2   8  10    7.93    0.87
   2  -8 -10    9.15    0.89
  -2   8  10    8.17    0.97
   2  -8  -9    1.07    0.44
   2  -8  -9    1.28    0.36
   2  -8  -9    0.66    0.49
   2  -8  -9    0.78    0.48
  -2   8   9    0.70    0.46
  -2   8   9    1.74    0.58
   2  -8  -8   27.06    1.57
   2  -8  -8   27.23    1.55
  -2   8   8   26.03    1.68
  -2   8   8   25.48    1.72
   2  -8  -8   24.95    1.65
   2  -8  -8   22.04    1.63
   2  -8  -7   50.59    2.67
  -2   8   7   47.96    2.77
   2  -8  -7   48.53    2.68
   2  -8  -6   35.39    2.04
   2  -8  -6   38.05    2.10
   2  -8  -5  159.41    7.84
   2  -8  -5  163.76    7.88
   2  -8  -5  149.31    7.87
   2  -8  -4    2.41    0.38
   2  -8  -4    2.43    0.43
   2  -8  -4    3.93    0.49
   2  -8  -4    2.46    0.42
   2  -8  -3  110.68    5.65
   2  -8  -3  120.19    5.75
   2  -8  -3  110.85    5.73
   2  -8  -3  109.96    5.74
   2  -8  -2   26.75    1.60
   2  -8  -2   29.25    1.68
   2  -8  -2   29.07    1.72
   2  -8  -2   29.61    1.71
   2  -8  -1  102.52    5.24
   2  -8  -1  104.51    5.28
   2  -8  -1  102.67    5.29
   2  -8  -1  100.49    5.25
   2  -8   0  192.91    9.62
   2  -8   0  199.47    9.68
   2  -8   0  195.81    9.68
   2  -8   0  186.82    9.61
   2  -8   1   17.10    1.17
   2  -8   1   17.18    1.25
   2  -8   1   17.52    1.35
   2  -8   1   15.89    1.15
   2  -8   1   17.37    1.22
   2  -8   1   16.37    1.19
   2  -8   2   -0.75    0.44
   2  -8   2    0.20    0.34
   2  -8   2    0.05    0.35
   2  -8   2    0.55    0.37
   2  -8   2    0.43    0.49
   2  -8   2    0.21    0.47
   2  -8   2    0.77    0.56
   2  -8   2   -0.30    0.45
   2  -8   3    5.00    0.67
   2  -8   3    5.61    0.68
   2  -8   3    4.28    0.63
   2  -8   3    4.62    0.70
   2  -8   3    5.58    0.71
   2  -8   3    4.49    0.74
   2  -8   3    6.06    0.75
   2  -8   4   28.80    1.88
   2  -8   4   28.37    1.91
   2  -8   4   33.28    1.93
   2  -8   4   29.13    1.95
   2  -8   4   25.10    1.84
   2  -8   4   33.00    2.08
   2  -8   4   28.80    1.94
   2  -8   5   51.68    3.12
   2  -8   5   51.73    3.18
   2  -8   5   57.55    3.18
   2  -8   5   54.98    3.25
   2  -8   5   55.63    3.18
   2  -8   5   58.37    3.33
   2  -8   5   54.90    3.25
   2  -8   6    0.54    0.50
   2  -8   6    0.58    0.46
   2  -8   6    1.06    0.52
   2  -8   6    0.50    0.61
   2  -8   6    1.22    0.71
   2  -8   6    1.01    0.59
   2  -8   7   12.46    1.21
   2  -8   7   12.97    1.31
   2  -8   7   15.20    1.39
   2  -8   7   13.52    1.30
   2  -8   7   15.37    1.32
   2  -8   8   52.77    3.48
   2  -8   8   62.31    3.50
   2  -8   8   56.63    3.41
   2  -8   8   53.29    3.38
   2  -8   9    0.54    0.73
   2  -8   9   -0.12    0.66
   2  -8   9    0.12    0.61
   2  -8   9    0.35    0.64
   2  -8  10    1.25    0.83
   2  -8  10    2.25    0.84
   2  -8  10    0.60    0.61
   2  -8  11    1.66    0.79
   2  -8  11    1.12    0.76
   2  -8  11    0.94    0.66
   2  -8  12   -0.12    0.68
   2  -8  12   -0.80    0.76
   2  -8  12    0.11    0.59
   2  -8  13    0.86    0.69
   2  -8  13    2.46    0.78
   2  -8  14    1.38    0.65
   2  -8  14    0.65    0.66
   2  -8  15   -0.17    0.49
   2  -8  15    0.81    0.54
   2  -8  15   -0.33    0.48
   2  -8  16   -0.38    0.45
   2  -8  16   -0.27    0.45
  -2   7  23    0.25    0.38
  -2   7  22   -0.19    0.61
  -2   7  22    0.25    0.51
  -2   7  21    0.48    0.66
  -2   7  21   -0.50    0.54
  -2   7  20   -0.55    0.75
  -2   7  20    0.57    0.64
  -2   7  20    0.86    0.67
  -2   7  19    2.94    0.82
  -2   7  19    4.67    0.91
  -2   7  18    0.24    0.71
  -2   7  17    1.83    0.76
   2  -7 -17    0.83    0.68
   2  -7 -16    2.22    0.57
  -2   7  16    2.49    0.77
   2  -7 -16    1.36    0.63
   2  -7 -15   39.69    2.42
   2  -7 -15   39.93    2.37
  -2   7  15   34.95    2.53
   2  -7 -15   36.00    2.49
   2  -7 -14   10.85    1.02
   2  -7 -14   11.09    0.99
  -2   7  14    9.44    1.16
   2  -7 -14    9.82    1.11
   2  -7 -13    0.64    0.58
   2  -7 -13    2.02    0.55
  -2   7  13    1.57    0.69
   2  -7 -12    1.02    0.57
  -2   7  12    0.41    0.45
   2  -7 -12    0.53    0.40
  -2   7  12    0.86    0.57
   2  -7 -11    0.48    0.41
   2  -7 -11    0.05    0.29
  -2   7  11    1.31    0.62
   2  -7 -11    0.40    0.49
   2  -7 -10   18.62    1.26
   2  -7 -10   21.13    1.24
  -2   7  10   19.10    1.36
  -2   7  10   17.37    1.40
   2  -7 -10   16.21    1.35
   2  -7  -9   66.12    3.60
   2  -7  -9   71.46    3.59
  -2   7   9   69.59    3.71
  -2   7   9   71.52    3.78
   2  -7  -9   62.63    3.71
   2  -7  -8    8.73    0.69
   2  -7  -8    7.94    0.70
  -2   7   8    9.11    0.82
   2  -7  -7  257.71   12.06
   2  -7  -7  235.76   12.04
  -2   7   7  243.46   12.15
   2  -7  -6   31.92    1.78
   2  -7  -6   32.33    1.77
   2  -7  -6   30.58    1.81
   2  -7  -5    0.61    0.28
   2  -7  -5    0.96    0.31
   2  -7  -5    1.51    0.34
   2  -7  -5    0.58    0.33
   2  -7  -4  175.06    8.62
   2  -7  -4  180.08    8.66
   2  -7  -4  171.64    8.65
   2  -7  -4  172.37    8.66
   2  -7  -3    1.20    0.29
   2  -7  -3    1.77    0.36
   2  -7  -3    0.91    0.34
   2  -7  -2  294.05   14.94
   2  -7  -2  317.23   15.00
   2  -7  -2  314.00   15.04
   2  -7  -2  308.23   15.02
   2  -7  -1  812.44   41.24
   2  -7  -1  884.01   41.34
   2  -7  -1  871.72   41.37
   2  -7  -1  874.38   41.35
   2  -7  -1  862.10   41.36
   2  -7   0   28.49    1.62
   2  -7   0   26.41    1.64
   2  -7   0   25.86    1.60
   2  -7   0   28.58    1.65
   2  -7   1    6.07    0.60
   2  -7   1    4.67    0.53
   2  -7   1    5.74    0.59
   2  -7   1    4.72    0.59
   2  -7   2    0.27    0.34
   2  -7   2    0.89    0.33
   2  -7   2   -0.18    0.33
   2  -7   2    0.44    0.32
   2  -7   2    0.17    0.31
   2  -7   3    3.30    0.54
   2  -7   3    4.01    0.54
   2  -7   3    4.52    0.58
   2  -7   3    3.76    0.60
   2  -7   4   29.53    1.92
   2  -7   4   30.86    1.97
   2  -7   4   32.56    1.96
   2  -7   4   32.81    2.03
   2  -7   4   30.32    2.04
   2  -7   4   29.95    1.95
   2  -7   4   36.17    2.13
   2  -7   4   32.43    2.01
   2  -7   5    3.15    0.55
   2  -7   5    4.06    0.61
   2  -7   5    4.52    0.64
   2  -7   5    2.37    0.61
   2  -7   5    3.24    0.59
   2  -7   5    3.83    0.72
   2  -7   5    2.30    0.64
   2  -7   5    3.86    0.66
   2  -7   6    0.86    0.49
   2  -7   6    0.15    0.40
   2  -7   6    0.45    0.52
   2  -7   6    0.90    0.45
   2  -7   6    0.10    0.61
   2  -7   6    0.27    0.51
   2  -7   7    2.99    0.64
   2  -7   7    2.47    0.73
   2  -7   7    2.44    0.63
   2  -7   7    2.12    0.71
   2  -7   7    1.74    0.64
   2  -7   8    1.52    0.56
   2  -7   8    0.32    0.61
   2  -7   8    2.17    0.60
   2  -7   8    1.21    0.70
   2  -7   8    1.87    0.64
   2  -7   9    2.06    0.67
   2  -7   9    1.15    0.69
   2  -7   9    0.53    0.53
   2  -7   9    0.26    0.69
   2  -7   9    1.00    0.60
   2  -7  10    2.39    0.69
   2  -7  10    2.03    0.70
   2  -7  10    2.44    0.82
   2  -7  10    2.77    0.80
   2  -7  10    3.17    0.88
   2  -7  11    9.57    1.20
   2  -7  11    8.58    1.09
   2  -7  11    6.98    1.14
   2  -7  12    2.02    0.81
   2  -7  12    1.16    0.65
   2  -7  12    1.71    0.85
   2  -7  13    1.95    0.79
   2  -7  13    1.79    0.79
   2  -7  14    0.56    0.67
   2  -7  14    1.02    0.77
   2  -7  15    0.99    0.64
   2  -7  15    0.56    0.61
   2  -7  16    0.82    0.55
   2  -7  16    0.18    0.58
   2  -7  17    0.13    0.43
   2  -7  17   -0.28    0.44
  -2   6  23   -0.12    0.38
  -2   6  22    0.49    0.51
  -2   6  21   -0.23    0.66
  -2   6  21    0.90    0.60
  -2   6  20    1.63    0.80
  -2   6  20    0.68    0.66
  -2   6  19    1.11    0.64
  -2   6  19    0.35    0.70
  -2   6  18    2.58    0.87
  -2   6  17   -0.61    0.72
   2  -6 -16    2.58    0.59
  -2   6  16    1.85    0.73
  -2   6  16    2.26    0.78
   2  -6 -16    2.02    0.71
   2  -6 -15    1.36    0.51
  -2   6  15    1.23    0.71
   2  -6 -15    2.56    0.72
   2  -6 -14    5.70    0.76
  -2   6  14    5.20    0.73
   2  -6 -14    6.10    0.72
  -2   6  14    4.34    0.85
   2  -6 -14    4.68    0.82
   2  -6 -13    0.09    0.50
  -2   6  13   -0.10    0.61
  -2   6  13    0.30    0.41
   2  -6 -13    0.14    0.39
   2  -6 -12   46.16    2.87
   2  -6 -12   49.77    2.76
  -2   6  12   50.44    2.78
  -2   6  12   46.12    2.91
   2  -6 -11    2.02    0.58
  -2   6  11    2.20    0.48
   2  -6 -11    2.83    0.51
  -2   6  11    2.76    0.66
   2  -6 -10   15.50    1.35
  -2   6  10   19.17    1.47
   2  -6 -10   19.93    1.23
   2  -6  -9  481.28   23.67
   2  -6  -9  508.77   23.63
  -2   6   9  464.34   23.73
   2  -6  -8  367.08   17.92
   2  -6  -8  368.77   17.89
  -2   6   8  367.29   17.99
   2  -6  -7  111.87    5.76
   2  -6  -7  110.98    5.74
   2  -6  -7  122.16    5.76
  -2   6   7  114.43    5.84
   2  -6  -6   13.87    0.97
   2  -6  -6   18.39    1.03
   2  -6  -6   16.38    1.03
   2  -6  -5   38.18    2.00
   2  -6  -5   37.99    1.99
   2  -6  -5   35.26    2.00
   2  -6  -5   35.50    1.99
   2  -6  -5   38.71    2.03
   2  -6  -4  151.29    7.24
   2  -6  -4  141.29    7.20
   2  -6  -4  148.86    7.24
   2  -6  -4  143.49    7.22
   2  -6  -3   22.27    1.35
   2  -6  -3   25.50    1.42
   2  -6  -3   23.93    1.40
   2  -6  -3   25.11    1.40
   2  -6  -2  127.07    6.63
   2  -6  -2  138.09    6.68
   2  -6  -2  134.54    6.69
   2  -6  -2  141.55    6.71
   2  -6  -1  177.21    8.97
   2  -6  -1  184.73    9.04
   2  -6  -1  188.31    9.05
   2  -6  -1  183.43    9.07
   2  -6  -1  187.28    9.07
   2  -6   0  355.95   17.17
   2  -6   0  348.67   17.20
   2  -6   0  342.42   17.15
   2  -6   0  364.87   17.20
   2  -6   1   15.70    0.99
   2  -6   1   13.05    0.96
   2  -6   1   14.07    0.95
   2  -6   1   13.65    0.99
   2  -6   2   15.05    1.01
   2  -6   2   14.58    0.93
   2  -6   2   12.43    0.93
   2  -6   2   15.25    1.04
   2  -6   2   14.29    0.99
   2  -6   3    7.85    0.70
   2  -6   3    5.54    0.64
   2  -6   3    7.80    0.70
   2  -6   4  476.60   22.90
   2  -6   4  465.01   22.91
   2  -6   4  465.52   22.87
   2  -6   5   56.69    3.18
   2  -6   5   55.79    3.12
   2  -6   5   54.17    3.27
   2  -6   5   58.01    3.22
   2  -6   5   61.49    3.21
   2  -6   5   61.62    3.36
   2  -6   5   55.68    3.27
   2  -6   5   54.49    3.19
   2  -6   6  168.18    9.13
   2  -6   6  172.77    9.21
   2  -6   6  171.11    9.32
   2  -6   6  189.51    9.29
   2  -6   6  182.63    9.23
   2  -6   6  188.41    9.36
   2  -6   6  213.37    9.50
   2  -6   6  185.94    9.26
   2  -6   7    0.25    0.44
   2  -6   7    0.98    0.50
   2  -6   7    0.18    0.52
   2  -6   7   -0.11    0.63
   2  -6   7   -0.41    0.60
   2  -6   7    0.17    0.49
   2  -6   8   -0.09    0.45
   2  -6   8    0.64    0.46
   2  -6   8   -0.49    0.60
   2  -6   8    0.20    0.57
   2  -6   8   -0.24    0.61
   2  -6   8    0.56    0.61
   2  -6   8   -0.47    0.49
   2  -6   9    0.59    0.53
   2  -6   9    0.10    0.51
   2  -6   9    0.43    0.58
   2  -6   9   -0.44    0.58
   2  -6   9    0.12    0.63
   2  -6   9   -0.30    0.51
   2  -6  10    7.33    0.96
   2  -6  10    9.49    1.11
   2  -6  10    7.44    0.99
   2  -6  10    6.90    1.08
   2  -6  10    8.98    1.03
   2  -6  11   12.77    1.30
   2  -6  11   16.87    1.42
   2  -6  11   13.13    1.39
   2  -6  11   13.26    1.32
   2  -6  11   13.21    1.47
   2  -6  12   15.22    1.48
   2  -6  12   15.12    1.36
   2  -6  12   11.04    1.43
   2  -6  13    1.16    0.83
   2  -6  13    2.16    0.85
   2  -6  14   -0.28    0.74
   2  -6  14    0.12    0.63
   2  -6  15    1.23    0.70
   2  -6  15    1.54    0.73
   2  -6  16    0.67    0.61
   2  -6  16    0.20    0.59
   2  -6  17    0.73    0.56
   2  -6  17   -0.48    0.53
  -2   5  22    0.24    0.51
  -2   5  21    0.10    0.55
  -2   5  20    0.92    0.85
  -2   5  20    0.23    0.60
  -2   5  19   -0.15    0.80
  -2   5  19    0.74    0.68
  -2   5  18    0.87    0.80
  -2   5  18    0.39    0.65
  -2   5  17    0.62    0.77
  -2   5  16    5.36    0.82
  -2   5  16    3.68    0.86
  -2   5  16    3.58    0.91
  -2   5  15   17.23    1.41
   2  -5 -15   19.94    1.34
  -2   5  15   18.90    1.54
  -2   5  15   14.11    1.38
  -2   5  15   16.68    1.49
   2  -5 -15   13.81    1.38
  -2   5  14   10.37    0.96
   2  -5 -14   10.06    0.90
  -2   5  14    7.31    1.00
   2  -5 -14    8.05    1.00
   2  -5 -13    6.92    0.91
  -2   5  13    8.95    1.01
   2  -5 -13    8.52    0.85
  -2   5  13    9.75    0.92
   2  -5 -12   47.02    2.99
  -2   5  12   55.40    3.00
   2  -5 -12   57.49    2.97
  -2   5  12   49.56    3.09
   2  -5 -11  103.65    5.73
  -2   5  11  110.82    5.65
  -2   5  11  112.66    5.67
   2  -5 -11  112.77    5.66
  -2   5  11  107.10    5.81
  -2   5  10    2.89    0.50
  -2   5  10    2.54    0.63
   2  -5 -10    2.51    0.49
   2  -5  -9  647.09   30.58
   2  -5  -9  614.41   30.64
   2  -5  -8   69.46    3.28
   2  -5  -8   60.31    3.30
  -2   5   8   59.32    3.34
   2  -5  -7   66.89    3.44
   2  -5  -7   66.81    3.46
  -2   5   7   67.77    3.51
   2  -5  -6    1.64    0.35
   2  -5  -6    1.99    0.32
   2  -5  -6    2.01    0.32
  -2   5   6    1.99    0.40
   2  -5  -5  195.69    9.43
   2  -5  -5  189.44    9.43
   2  -5  -5  196.81    9.44
   2  -5  -5  196.78    9.45
   2  -5  -5  186.53    9.42
   2  -5  -4   16.53    1.01
   2  -5  -4   16.52    0.99
   2  -5  -4   17.17    0.97
   2  -5  -4   15.44    0.99
   2  -5  -4   17.31    1.03
   2  -5  -3   12.55    0.79
   2  -5  -3   11.74    0.76
   2  -5  -3   12.04    0.72
   2  -5  -3   11.42    0.79
   2  -5  -3   12.48    0.80
   2  -5  -2    1.72    0.29
   2  -5  -2    1.99    0.35
   2  -5  -2    2.86    0.36
   2  -5  -2    2.07    0.34
   2  -5  -1   88.30    4.37
   2  -5  -1   81.54    4.31
   2  -5  -1   89.19    4.39
   2  -5  -1   86.09    4.37
   2  -5  -1   92.61    4.40
   2  -5   0   34.39    1.83
   2  -5   0   32.70    1.74
   2  -5   0   33.62    1.85
   2  -5   0   33.85    1.83
   2  -5   0   31.95    1.80
   2  -5   1   82.68    4.18
   2  -5   1   81.93    4.12
   2  -5   1   80.32    4.14
   2  -5   1   83.55    4.20
   2  -5   1   81.86    4.18
   2  -5   2    2.55    0.35
   2  -5   2    3.48    0.45
   2  -5   2    2.15    0.41
   2  -5   2    1.63    0.38
   2  -5   2    2.69    0.38
   2  -5   3 2132.79  102.56
   2  -5   3 2174.23  102.58
   2  -5   3 2078.06  102.47
   2  -5   3 2167.22  102.55
   2  -5   4  340.50   15.99
   2  -5   4  325.68   15.98
   2  -5   4  313.37   15.93
   2  -5   5  699.70   33.17
   2  -5   5  656.54   33.09
   2  -5   5  699.63   33.17
   2  -5   6   40.23    2.42
   2  -5   6   40.61    2.40
   2  -5   6   44.03    2.42
   2  -5   6   47.82    2.60
   2  -5   6   38.50    2.36
   2  -5   6   37.43    2.29
   2  -5   7  181.94    9.49
   2  -5   7  194.94    9.58
   2  -5   7  173.48    9.48
   2  -5   7  183.44    9.50
   2  -5   7  212.15    9.74
   2  -5   7  191.27    9.53
   2  -5   8    2.65    0.58
   2  -5   8    2.87    0.67
   2  -5   8    2.47    0.57
   2  -5   8    3.09    0.61
   2  -5   8    2.35    0.74
   2  -5   8    2.50    0.64
   2  -5   9   22.31    1.71
   2  -5   9   24.54    1.83
   2  -5   9   27.51    1.82
   2  -5   9   25.42    1.78
   2  -5   9   28.23    2.02
   2  -5   9   23.34    1.74
   2  -5  10   40.23    2.55
   2  -5  10   38.87    2.60
   2  -5  10   40.03    2.56
   2  -5  10   41.13    2.58
   2  -5  10   44.26    2.79
   2  -5  10   39.29    2.56
   2  -5  11    0.10    0.52
   2  -5  11    0.24    0.62
   2  -5  11    0.11    0.54
   2  -5  11    0.40    0.72
   2  -5  11    0.11    0.58
   2  -5  12    2.98    0.82
   2  -5  12    1.17    0.67
   2  -5  12    1.64    0.63
   2  -5  13   14.31    1.61
   2  -5  13   16.88    1.63
   2  -5  14    3.53    0.93
   2  -5  14    2.04    0.81
   2  -5  15    0.28    0.78
   2  -5  15    1.22    0.78
   2  -5  16    0.90    0.77
   2  -5  16   -0.55    0.64
   2  -5  17    4.00    0.78
   2  -5  17    4.96    0.92
   2  -5  18    0.97    0.56
   2  -5  18    0.61    0.48
  -2   4  22    0.16    0.47
  -2   4  21   -0.10    0.54
  -2   4  20    1.57    0.70
  -2   4  19   -0.14    0.72
  -2   4  19    0.25    0.65
  -2   4  18   -0.15    0.79
  -2   4  18    0.77    0.72
  -2   4  17    8.09    1.14
  -2   4  17    7.10    1.15
  -2   4  16    2.30    0.68
  -2   4  16    3.87    0.81
  -2   4  16    2.05    0.83
  -2   4  16    2.07    0.78
  -2   4  15    7.73    0.94
  -2   4  15    7.75    1.04
  -2   4  15    9.14    1.14
  -2   4  15    7.34    0.98
  -2   4  14   31.23    2.00
  -2   4  14   28.90    2.05
   2  -4 -14   32.59    1.89
  -2   4  14   29.92    2.08
  -2   4  14   30.62    2.07
   2  -4 -14   23.26    1.94
  -2   4  13    6.50    0.77
   2  -4 -13    5.62    0.67
  -2   4  13    4.48    0.80
   2  -4 -13    4.91    0.75
   2  -4 -12    4.67    0.76
   2  -4 -12    6.21    0.67
  -2   4  12    5.99    0.70
  -2   4  12    3.08    0.73
   2  -4 -11   87.55    4.90
   2  -4 -11   97.26    4.85
  -2   4  11   99.16    4.89
  -2   4  11   91.72    5.00
  -2   4  11   89.14    4.82
  -2   4  10   59.21    3.28
   2  -4 -10   64.44    3.32
  -2   4  10   62.02    3.33
  -2   4   9  255.81   12.69
   2  -4  -9  260.76   12.69
   2  -4  -8  196.37    9.34
   2  -4  -8  188.33    9.39
  -2   4   8  184.16    9.41
   2  -4  -7   27.10    1.58
   2  -4  -7   30.30    1.56
  -2   4   7   26.58    1.60
   2  -4  -6  155.33    7.46
   2  -4  -6  155.01    7.48
   2  -4  -6  145.49    7.43
  -2   4   6  152.07    7.51
   2  -4  -5   36.00    1.90
   2  -4  -5   37.94    1.90
   2  -4  -5   37.35    1.90
   2  -4  -5   35.26    1.87
   2  -4  -5   33.06    1.87
   2  -4  -4  263.07   12.44
   2  -4  -4  255.32   12.43
   2  -4  -4  243.60   12.43
   2  -4  -4  263.84   12.46
   2  -4  -3   56.43    2.74
   2  -4  -3   50.14    2.69
   2  -4  -3   55.62    2.72
   2  -4  -3   52.38    2.72
   2  -4  -3   53.60    2.74
   2  -4  -2   84.41    4.17
   2  -4  -2   84.38    4.21
   2  -4  -2   83.14    4.13
   2  -4  -2   85.13    4.21
   2  -4  -1    4.95    0.37
   2  -4  -1    3.80    0.39
   2  -4  -1    3.34    0.30
   2  -4  -1    3.36    0.39
   2  -4  -1    4.01    0.41
   2  -4   0  313.89   14.84
   2  -4   0  307.13   14.76
   2  -4   0  293.60   14.81
   2  -4   0  307.52   14.84
   2  -4   1    5.81    0.45
   2  -4   1    5.86    0.41
   2  -4   1    5.68    0.51
   2  -4   1    4.73    0.49
   2  -4   1    5.42    0.48
   2  -4   2    9.51    0.63
   2  -4   2   10.02    0.73
   2  -4   2    9.93    0.71
   2  -4   2    9.40    0.65
   2  -4   3  109.92    5.43
   2  -4   3  111.69    5.53
   2  -4   3  107.26    5.44
   2  -4   3  107.59    5.50
   2  -4   3  113.58    5.54
   2  -4   4   12.90    0.93
   2  -4   4   14.11    0.96
   2  -4   4   14.36    0.97
   2  -4   4   12.91    0.91
   2  -4   4   11.86    0.87
   2  -4   5  394.15   19.40
   2  -4   5  401.85   19.42
   2  -4   5  411.33   19.43
   2  -4   5  381.24   19.33
   2  -4   5  404.49   19.41
   2  -4   6    1.20    0.40
   2  -4   6    0.86    0.41
   2  -4   6    0.89    0.35
   2  -4   6    1.28    0.40
   2  -4   6    0.42    0.40
   2  -4   7   77.38    4.16
   2  -4   7   79.43    4.19
   2  -4   7   79.22    4.18
   2  -4   7   75.29    4.14
   2  -4   8  266.46   13.04
   2  -4   8  260.42   13.01
   2  -4   8  265.92   13.05
   2  -4   8  263.00   13.04
   2  -4   8  251.74   13.14
   2  -4   8  258.11   13.06
   2  -4   8  278.84   13.22
   2  -4   8  250.41   13.01
   2  -4   9   35.67    2.21
   2  -4   9   38.04    2.23
   2  -4   9   31.68    2.28
   2  -4   9   35.78    2.34
   2  -4   9   32.44    2.13
   2  -4   9   33.04    2.22
   2  -4  10   51.90    3.23
   2  -4  10   56.73    3.26
   2  -4  10   59.07    3.42
   2  -4  10   56.05    3.22
   2  -4  10   52.75    3.27
   2  -4  11    5.84    0.85
   2  -4  11    4.93    0.80
   2  -4  11    5.39    0.79
   2  -4  11    5.91    0.88
   2  -4  12    1.78    0.68
   2  -4  12    0.67    0.59
   2  -4  12    0.94    0.68
   2  -4  13   56.54    3.35
   2  -4  13   49.87    3.33
   2  -4  14    4.98    0.97
   2  -4  15    0.44    0.80
   2  -4  15    1.13    0.70
   2  -4  16    0.84    0.80
   2  -4  16    0.24    0.71
   2  -4  17    0.13    0.67
   2  -4  17    1.19    0.69
   2  -4  18    1.69    0.66
   2  -4  18    0.91    0.60
   2  -4  19    0.57    0.47
   2  -4  19    0.08    0.51
  -2   3  22   -0.51    0.49
  -2   3  21   -0.28    0.58
  -2   3  20   -0.11    0.66
  -2   3  19    1.10    0.68
  -2   3  18   -0.13    0.76
  -2   3  17   -0.44    0.80
  -2   3  17   -0.26    0.68
  -2   3  16    1.40    0.58
  -2   3  16    1.57    0.69
  -2   3  16    0.11    0.66
  -2   3  16    1.58    0.79
  -2   3  16    0.76    0.73
  -2   3  15   23.87    1.70
  -2   3  15   19.66    1.68
  -2   3  15   21.07    1.76
  -2   3  15   22.66    1.76
  -2   3  14    0.36    0.50
  -2   3  14    0.59    0.55
  -2   3  14    2.21    0.71
  -2   3  14    1.56    0.60
  -2   3  13    1.12    0.49
  -2   3  13    0.75    0.56
  -2   3  13    1.51    0.62
  -2   3  13    0.54    0.54
  -2   3  12    0.42    0.38
   2  -3 -12    0.62    0.36
  -2   3  12    0.17    0.55
   2  -3 -12    0.07    0.49
   2  -3 -11   30.52    1.78
  -2   3  11   23.87    1.65
   2  -3 -11   27.32    1.65
  -2   3  11   25.13    1.76
  -2   3  10  200.89   10.27
  -2   3  10  216.38   10.34
   2  -3 -10  207.55   10.29
  -2   3   9  169.05    8.51
  -2   3   9  173.85    8.55
   2  -3  -9  172.44    8.53
  -2   3   8   38.24    2.18
   2  -3  -8   40.03    2.17
   2  -3  -8   41.15    2.10
   2  -3  -7  746.02   34.92
   2  -3  -7  703.20   34.96
  -2   3   7  717.80   34.98
   2  -3  -6   79.54    4.22
   2  -3  -6   88.77    4.19
  -2   3   6   82.45    4.23
   2  -3  -5  183.88    9.09
   2  -3  -5  187.57    9.12
   2  -3  -5  183.99    9.08
  -2   3   5  194.74    9.13
   2  -3  -5  184.74    9.08
   2  -3  -4 1532.12   76.08
   2  -3  -4 1598.44   76.07
   2  -3  -4 1648.09   76.08
   2  -3  -4 1605.93   76.08
   2  -3  -4 1537.38   76.06
   2  -3  -3  477.67   22.58
   2  -3  -3  467.46   22.60
   2  -3  -3  479.70   22.61
   2  -3  -3  448.89   22.60
   2  -3  -2  311.27   14.83
   2  -3  -2  314.93   14.81
   2  -3  -2  302.89   14.77
   2  -3  -2  304.68   14.82
   2  -3  -2  298.01   14.82
   2  -3  -1 4428.55  213.74
   2  -3  -1 4366.53  213.71
   2  -3  -1 4489.79  213.67
   2  -3  -1 4415.54  213.75
   2  -3  -1 4544.94  213.70
   2  -3  -1 4401.11  213.75
   2  -3   0   37.23    1.85
   2  -3   0   39.22    1.91
   2  -3   0   34.63    1.90
   2  -3   0   33.45    1.88
   2  -3   0   36.26    1.81
   2  -3   1 1729.18   83.68
   2  -3   1 1721.55   83.76
   2  -3   1 1746.18   83.70
  -2   3  -1 1773.47   83.67
   2  -3   1 1730.75   83.75
   2  -3   1 1733.36   83.73
  -2   3  -2    0.10    0.22
   2  -3   2    0.17    0.19
   2  -3   2    0.65    0.32
   2  -3   2    0.06    0.24
   2  -3   2    0.36    0.27
   2  -3   3 2660.86  129.69
  -2   3  -3 2724.86  129.60
   2  -3   3 2711.57  129.58
   2  -3   3 2656.59  129.68
   2  -3   3 2698.35  129.60
   2  -3   3 2794.89  129.71
   2  -3   3 2642.79  129.65
   2  -3   4   87.68    4.30
   2  -3   4   85.14    4.32
  -2   3  -4   84.58    4.22
   2  -3   4   86.08    4.29
   2  -3   4   82.74    4.31
   2  -3   4   79.36    4.23
   2  -3   5   37.87    2.04
   2  -3   5   36.68    2.05
  -2   3  -5   37.60    1.96
   2  -3   5   34.41    2.01
   2  -3   5   38.52    2.07
   2  -3   5   33.04    1.95
  -2   3  -6   55.61    2.85
   2  -3   6   52.14    2.93
   2  -3   6   59.09    2.95
   2  -3   6   53.57    2.94
   2  -3   6   49.99    2.82
   2  -3   6   53.84    2.91
   2  -3   7   81.69    4.34
   2  -3   7   79.45    4.31
   2  -3   7   83.02    4.30
   2  -3   7   83.64    4.35
   2  -3   8   97.51    5.01
   2  -3   8   92.97    5.01
   2  -3   8   97.55    5.02
   2  -3   8   92.05    4.95
   2  -3   9   82.85    4.39
   2  -3   9   78.00    4.39
   2  -3   9   74.21    4.48
   2  -3   9   78.37    4.41
   2  -3   9   84.66    4.54
   2  -3   9   84.83    4.36
   2  -3   9   83.18    4.40
   2  -3  10    6.38    0.82
   2  -3  10    7.56    0.83
   2  -3  10    7.01    0.99
   2  -3  10    7.87    0.89
   2  -3  10    6.33    0.90
   2  -3  10    6.52    0.78
   2  -3  11    0.83    0.67
   2  -3  11    0.60    0.57
   2  -3  11    0.30    0.53
   2  -3  11    0.85    0.50
   2  -3  11    1.35    0.49
   2  -3  12    2.08    0.77
   2  -3  12    4.32    0.79
   2  -3  12    3.02    0.71
   2  -3  12    4.30    0.77
   2  -3  13   20.55    1.83
   2  -3  13   22.33    1.71
   2  -3  13   20.80    1.68
   2  -3  13   17.18    1.62
   2  -3  14    7.44    1.02
   2  -3  14    6.51    1.06
   2  -3  15    3.94    0.84
   2  -3  16   13.23    1.39
   2  -3  17   -0.27    0.75
   2  -3  17   -0.34    0.62
   2  -3  18    0.24    0.68
   2  -3  18   -0.10    0.58
   2  -3  19   -0.99    0.62
   2  -3  19    0.34    0.54
   2  -3  20   -0.06    0.42
   2  -3  20   -0.30    0.47
  -2   2  22    0.54    0.40
  -2   2  21   -0.26    0.54
  -2   2  20   -0.53    0.58
  -2   2  19    0.36    0.67
  -2   2  18    0.77    0.68
  -2   2  17   -0.46    0.63
  -2   2  17    0.65    0.65
  -2   2  16   13.86    1.29
  -2   2  16    9.98    1.25
  -2   2  16   12.74    1.37
  -2   2  15    1.35    0.62
  -2   2  15    2.04    0.65
  -2   2  15    1.64    0.75
  -2   2  15    3.06    0.74
  -2   2  15    2.77    0.77
  -2   2  14    0.56    0.48
  -2   2  14   -0.31    0.59
  -2   2  14    0.30    0.50
  -2   2  14    0.32    0.64
  -2   2  14    0.11    0.60
  -2   2  13    0.92    0.53
  -2   2  13    0.68    0.58
  -2   2  13    0.55    0.50
  -2   2  13    1.32    0.58
  -2   2  12   17.35    1.32
  -2   2  12   16.32    1.37
  -2   2  12   19.74    1.46
  -2   2  12   19.08    1.43
  -2   2  11   41.63    2.44
   2  -2 -11   43.72    2.36
  -2   2  11   39.18    2.49
  -2   2  10    2.83    0.48
  -2   2  10    1.26    0.43
   2  -2 -10    2.46    0.49
  -2   2   9    0.08    0.34
  -2   2   9    1.09    0.37
   2  -2  -9    0.26    0.33
  -2   2   8  311.04   14.98
  -2   2   8  300.36   15.00
   2  -2  -8  309.41   14.98
  -2   2   7   77.88    4.17
   2  -2  -7   82.36    4.17
   2  -2  -7   85.20    4.10
  -2   2   6  221.10   10.75
  -2   2   6  216.68   10.73
   2  -2  -6  221.52   10.69
  -2   2   5  846.66   40.68
   2  -2  -5  832.15   40.70
   2  -2  -5  831.37   40.64
   2  -2  -5  870.34   40.66
   2  -2  -4 8583.91  413.44
  -2   2   4 8751.73  413.45
   2  -2  -4 8580.36  413.44
   2  -2  -4 8554.97  413.44
   2  -2  -4 8635.28  413.46
   2  -2  -3   46.31    2.39
   2  -2  -3   46.63    2.43
   2  -2  -3   50.41    2.44
   2  -2  -3   48.70    2.44
   2  -2  -3   51.54    2.44
   2  -2  -2 1961.73   96.33
   2  -2  -2 2042.74   96.33
   2  -2  -2 1976.06   96.33
   2  -2  -2 2036.36   96.31
   2  -2  -1   27.96    1.28
   2  -2  -1   26.22    1.31
   2  -2  -1   28.64    1.29
   2  -2  -1   28.00    1.25
   2  -2   0 2648.38  131.70
   2  -2   0 2718.37  131.66
   2  -2   0 2695.10  131.67
   2  -2   0 2805.18  131.63
   2  -2   1    1.89    0.17
   2  -2   1    1.98    0.31
   2  -2   1    2.09    0.29
   2  -2   1    2.23    0.27
   2  -2   1    2.46    0.22
   2  -2   1    1.57    0.16
   2  -2   2 1119.03   53.97
   2  -2   2 1129.07   53.92
   2  -2   2 1099.55   53.95
  -2   2  -2 1138.82   53.91
   2  -2   2 1108.43   53.88
   2  -2   2 1133.86   53.89
   2  -2   3    3.88    0.38
   2  -2   3    3.50    0.40
   2  -2   3    3.00    0.39
   2  -2   3    3.85    0.33
   2  -2   3    3.81    0.30
  -2   2  -3    3.58    0.35
   2  -2   4  874.83   42.35
   2  -2   4  888.13   42.39
   2  -2   4  895.05   42.43
  -2   2  -4  883.84   42.35
   2  -2   4  856.06   42.41
   2  -2   5   12.23    0.89
   2  -2   5   11.59    0.83
   2  -2   5   12.27    0.79
   2  -2   5   12.39    0.84
   2  -2   5   12.10    0.87
  -2   2  -5   12.16    0.80
   2  -2   6   87.92    4.44
   2  -2   6   84.66    4.37
  -2   2  -6   89.26    4.35
   2  -2   6   79.86    4.38
   2  -2   6   85.63    4.42
   2  -2   7   27.54    1.63
   2  -2   7   27.19    1.69
   2  -2   7   28.78    1.67
   2  -2   7   28.74    1.70
  -2   2  -7   26.11    1.60
   2  -2   8    6.24    0.71
   2  -2   8    6.31    0.65
  -2   2  -8    7.48    0.68
   2  -2   8    7.51    0.73
   2  -2   8    6.21    0.67
   2  -2   9    6.42    0.75
   2  -2   9    4.77    0.65
   2  -2   9    5.18    0.63
   2  -2   9    5.39    0.61
   2  -2   9    4.72    0.68
   2  -2  10   54.87    3.43
   2  -2  10   53.98    3.30
   2  -2  10   60.29    3.35
   2  -2  10   62.51    3.34
   2  -2  10   59.33    3.25
   2  -2  10   58.15    3.30
   2  -2  11   17.83    1.64
   2  -2  11   20.80    1.60
   2  -2  11   23.10    1.63
   2  -2  11   22.26    1.57
   2  -2  12   31.49    2.37
   2  -2  12   33.56    2.26
   2  -2  12   34.63    2.28
   2  -2  12   34.36    2.23
   2  -2  13    3.26    0.92
   2  -2  13    1.69    0.73
   2  -2  13    5.47    0.84
   2  -2  13    4.16    0.81
   2  -2  14    1.30    0.82
   2  -2  14    1.81    0.71
   2  -2  14    1.16    0.62
   2  -2  14    0.36    0.60
   2  -2  15    8.90    1.32
   2  -2  15   14.70    1.37
   2  -2  16    3.23    0.97
   2  -2  16    3.40    0.86
   2  -2  17    0.48    0.69
   2  -2  18   -0.13    0.75
   2  -2  18    0.55    0.65
   2  -2  19    0.90    0.72
   2  -2  19    0.10    0.60
   2  -2  20    2.26    0.67
   2  -2  20    0.55    0.50
  -2   1  21   -0.33    0.49
  -2   1  20    0.40    0.58
  -2   1  19   -0.12    0.62
  -2   1  18   -0.38    0.63
  -2   1  17    3.27    0.80
  -2   1  17    2.61    0.86
  -2   1  16    5.49    0.91
  -2   1  16    3.22    0.94
  -2   1  15    3.70    0.77
  -2   1  15    4.05    0.86
  -2   1  15    4.55    0.94
   2  -1 -15    4.55    0.70
  -2   1  14    0.10    0.48
  -2   1  14   -0.55    0.70
  -2   1  14   -0.10    0.60
  -2   1  14    0.23    0.62
  -2   1  13   17.75    1.37
  -2   1  13   17.76    1.42
  -2   1  13   15.24    1.37
  -2   1  13   15.45    1.40
  -2   1  13   17.93    1.47
  -2   1  12    4.10    0.63
  -2   1  12    2.24    0.61
  -2   1  12    2.86    0.68
  -2   1  12    2.64    0.61
  -2   1  11    1.34    0.46
  -2   1  11    1.42    0.55
  -2   1  11    1.45    0.53
  -2   1  11    1.79    0.54
  -2   1  10   87.79    4.59
  -2   1  10   89.53    4.70
   2  -1 -10   88.29    4.55
  -2   1  10   89.74    4.65
  -2   1   9    6.48    0.59
   2  -1  -9    5.76    0.55
  -2   1   9    5.69    0.60
  -2   1   8   22.89    1.36
   2  -1  -8   23.15    1.38
  -2   1   8   22.56    1.37
  -2   1   7   27.71    1.53
   2  -1  -7   28.21    1.53
  -2   1   7   24.50    1.51
  -2   1   6    5.98    0.55
   2  -1  -6    7.47    0.48
   2  -1  -6    6.40    0.55
  -2   1   5  848.66   41.17
  -2   1   5  850.31   41.14
   2  -1  -5  884.99   41.11
   2  -1  -5  837.41   41.08
  -2   1   4 1076.55   54.17
  -2   1   4 1120.13   54.13
   2  -1  -4 1179.05   54.13
   2  -1  -4 1114.13   54.16
  -2   1   3    1.31    0.21
   2  -1  -3    0.83    0.26
   2  -1  -3    1.80    0.23
   2  -1  -3    1.18    0.21
   2  -1  -2  169.29    8.66
   2  -1  -2  186.58    8.68
   2  -1  -2  184.79    8.69
   2  -1  -2  179.61    8.68
   2  -1  -2  180.65    8.69
   2  -1  -2  178.69    8.69
   2  -1  -1 4620.28  200.76
   2  -1  -1 4308.37  200.77
   2  -1   0   11.54    0.63
   2  -1   0   11.29    0.63
   2  -1   0   10.68    0.63
   2  -1   0   10.61    0.61
   2  -1   0   10.84    0.60
   2  -1   1   66.98    1.82
   2  -1   1   64.69    1.79
   2  -1   1   62.65    1.87
   2  -1   1   66.37    1.86
   2  -1   1   67.09    1.84
   2  -1   1   64.73    1.78
   2  -1   1   66.42    1.78
   2  -1   1   62.45    1.87
   2  -1   1   65.03    1.85
   2  -1   1   67.91    1.89
   2  -1   1   64.21    1.86
   2  -1   2   10.44    0.66
   2  -1   2   10.76    0.59
   2  -1   2   10.99    0.66
   2  -1   2   11.12    0.57
   2  -1   2   10.12    0.56
   2  -1   2   11.32    0.60
   2  -1   2   10.07    0.69
   2  -1   2    9.57    0.64
   2  -1   2    9.78    0.63
   2  -1   2   10.41    0.56
   2  -1   2   10.30    0.68
   2  -1   3  808.95   39.67
   2  -1   3  827.62   39.58
   2  -1   3  839.06   39.61
   2  -1   3  822.63   39.64
   2  -1   3  805.18   39.66
   2  -1   4    0.27    0.30
  -2   1  -4    0.06    0.28
   2  -1   4    0.07    0.24
   2  -1   4    0.25    0.21
   2  -1   4    0.03    0.31
   2  -1   5  150.32    7.41
   2  -1   5  149.67    7.30
   2  -1   5  145.35    7.35
   2  -1   5  152.73    7.43
   2  -1   6   11.64    0.82
  -2   1  -6   12.59    0.81
   2  -1   6   10.13    0.85
   2  -1   6   12.45    0.89
   2  -1   6   11.20    0.80
  -2   1  -7  109.36    5.49
   2  -1   7  106.94    5.53
   2  -1   7  107.44    5.49
   2  -1   7  110.18    5.58
   2  -1   7  112.24    5.59
   2  -1   8    9.10    0.74
  -2   1  -8    8.47    0.70
   2  -1   8    7.26    0.78
   2  -1   8    7.33    0.67
   2  -1   9   44.21    2.39
  -2   1  -9   44.33    2.33
   2  -1   9   37.63    2.37
   2  -1   9   38.10    2.29
   2  -1  10   17.64    1.51
   2  -1  10   19.84    1.42
   2  -1  10   19.02    1.36
  -2   1 -10   21.02    1.34
   2  -1  10   19.89    1.42
   2  -1  10   18.25    1.30
   2  -1  11   10.97    1.24
   2  -1  11   11.03    1.08
   2  -1  11   12.11    1.06
   2  -1  11   13.30    1.12
   2  -1  11   13.67    1.16
   2  -1  12   34.12    2.60
   2  -1  12   37.25    2.51
   2  -1  12   42.93    2.57
   2  -1  12   45.44    2.57
   2  -1  13    1.71    0.84
   2  -1  13    1.91    0.62
   2  -1  13    1.80    0.59
   2  -1  13    1.51    0.60
   2  -1  14    8.66    1.31
   2  -1  14   12.58    1.28
   2  -1  14   11.60    1.20
   2  -1  14   12.66    1.27
   2  -1  15   67.68    4.29
   2  -1  15   65.97    4.11
   2  -1  15   75.29    4.16
   2  -1  15   69.78    4.14
   2  -1  16    0.15    0.79
   2  -1  16    0.88    0.68
   2  -1  17    8.11    1.27
   2  -1  17    9.74    1.19
   2  -1  18    0.81    0.67
   2  -1  19   -0.12    0.69
   2  -1  19    0.31    0.56
   2  -1  20    0.61    0.62
   2  -1  20    0.45    0.55
   2  -1  21   -0.16    0.45
   2  -1  21   -0.14    0.48
  -2   0  21    0.07    0.47
  -2   0  21   -0.22    0.48
  -2   0  20    0.28    0.60
  -2   0  19    0.22    0.63
  -2   0  18    2.30    0.71
  -2   0  18    1.36    0.70
  -2   0  17    2.57    0.74
  -2   0  17    1.56    0.74
  -2   0  16    8.44    1.11
  -2   0  16   11.46    1.30
  -2   0  15    2.15    0.70
  -2   0  15    0.81    0.70
  -2   0  15    0.75    0.68
   2   0 -15    0.38    0.48
  -2   0  14   -0.42    0.50
  -2   0  14    0.44    0.59
  -2   0  14    0.82    0.66
   2   0 -14    1.49    0.54
  -2   0  13   -0.28    0.50
  -2   0  13   -0.30    0.58
  -2   0  13   -0.86    0.61
  -2   0  12    0.33    0.41
  -2   0  12    0.09    0.48
  -2   0  12   -0.27    0.54
  -2   0  12   -0.28    0.56
  -2   0  12    0.29    0.52
  -2   0  11   19.13    1.30
  -2   0  11   18.63    1.24
  -2   0  11   15.54    1.28
  -2   0  11   15.70    1.31
  -2   0  11   14.70    1.30
  -2   0  11   17.95    1.39
  -2   0  10    0.37    0.37
  -2   0  10    0.87    0.50
  -2   0  10    0.64    0.49
  -2   0  10    0.47    0.40
  -2   0  10    0.27    0.34
  -2   0   9   22.40    1.33
  -2   0   9   19.45    1.34
  -2   0   9   19.87    1.26
  -2   0   9   20.32    1.32
   2   0  -8   44.42    2.28
  -2   0   8   41.59    2.32
  -2   0   8   43.12    2.31
  -2   0   8   41.62    2.35
   2   0  -7   15.10    0.91
  -2   0   7   13.40    0.93
   2   0  -6  214.59   10.07
  -2   0   6  196.38   10.10
  -2   0   5   26.01    1.53
   2   0  -5   30.16    1.52
   2   0  -5   28.52    1.46
  -2   0   4  405.79   19.55
  -2   0   4  395.76   19.50
   2   0  -4  417.95   19.54
   2   0  -4  413.19   19.49
   2   0  -4  396.07   19.48
  -2   0   3   17.02    0.99
   2   0  -3   17.86    0.98
  -2   0   3   17.82    0.93
   2   0  -3   18.97    0.94
   2   0  -3   17.23    0.93
   2   0  -2   95.02    4.60
   2   0  -2   92.69    4.60
  -2   0   2   94.66    4.55
   2   0  -2   94.99    4.58
   2   0  -2   92.38    4.58
   2   0  -1   14.85    0.71
  -2   0   1   14.44    0.72
   2   0  -1   15.53    0.71
   2   0  -1   15.34    0.71
   2   0   0  139.18    6.49
   2   0   0  133.03    6.49
   2   0   0  128.65    6.49
   2   0   0  130.31    6.48
   2   0   0  139.14    6.48
   2   0   0  133.14    6.50
   2   0   0  134.65    6.48
   2   0   1   23.00    1.07
   2   0   1   17.71    1.04
   2   0   1   22.61    1.05
   2   0   1   22.32    1.06
   2   0   1   20.46    1.06
   2   0   1   20.31    1.05
   2   0   1   20.50    1.03
   2   0   1   21.29    1.08
   2   0   1   16.60    1.06
   2   0   2  404.00   23.26
   2   0   2  498.48   23.26
   2   0   2  493.51   23.31
   2   0   2  511.31   23.30
   2   0   2  498.79   23.28
  -2   0  -2  499.51   23.24
   2   0   2  516.74   23.25
   2   0   2  495.61   23.32
   2   0   2  517.22   23.28
   2   0   2  397.29   23.26
   2   0   2  521.37   23.33
   2   0   2  509.75   23.29
  -2   0  -3    6.15    0.22
   2   0   3    6.72    0.35
   2   0   3    6.26    0.22
   2   0   3    7.68    0.26
   2   0   3    6.39    0.27
   2   0   3    6.94    0.32
   2   0   4 1797.96   88.38
   2   0   4 1884.74   88.48
  -2   0  -4 1832.00   88.40
   2   0   4 1879.33   88.46
   2   0   4 1798.73   88.50
   2   0   4 1906.14   88.42
   2   0   5   21.05    0.78
  -2   0  -5   20.03    0.60
   2   0   5   19.48    0.84
   2   0   5   20.52    0.85
   2   0   5   20.36    0.72
   2   0   5   19.42    0.61
   2   0   6   63.35    3.18
  -2   0  -6   63.26    3.17
   2   0   6   58.64    3.22
   2   0   6   63.42    3.24
   2   0   6   59.47    3.13
   2   0   7   63.76    3.18
  -2   0  -7   59.78    3.14
   2   0   7   56.61    3.19
   2   0   7   61.68    3.23
   2   0   7   60.75    3.12
   2   0   7   60.13    3.22
   2   0   8  178.26    8.62
  -2   0  -8  172.49    8.57
   2   0   8  177.45    8.68
   2   0   8  160.42    8.63
   2   0   8  182.65    8.68
   2   0   8  169.35    8.55
   2   0   9   -0.27    0.35
  -2   0  -9   -0.28    0.34
   2   0   9    0.06    0.36
   2   0   9    0.12    0.39
   2   0   9   -0.06    0.41
   2   0  10  135.45    6.52
  -2   0 -10  126.26    6.43
   2   0  10  118.46    6.52
   2   0  11   22.84    1.62
   2   0  11   24.33    1.59
  -2   0 -11   24.41    1.52
   2   0  11   19.06    1.70
   2   0  11   20.02    1.56
   2   0  11   27.12    1.83
   2   0  11   22.76    1.63
   2   0  12   21.27    1.82
   2   0  12   22.82    1.69
   2   0  12   27.18    1.73
   2   0  13   21.78    1.89
   2   0  13   21.89    1.74
   2   0  13   27.39    1.78
   2   0  14    4.58    1.02
   2   0  14    5.04    0.88
   2   0  14    3.74    0.76
   2   0  14    6.49    0.86
   2   0  15    3.27    1.00
   2   0  15    5.20    0.92
   2   0  15    5.49    0.94
   2   0  15    4.59    0.87
   2   0  16   -0.62    0.84
   2   0  16   -0.25    0.69
   2   0  17    0.46    0.84
   2   0  17    0.50    0.70
   2   0  18   -0.15    0.82
   2   0  18    0.24    0.64
   2   0  19    1.84    0.84
   2   0  19    1.95    0.73
   2   0  20    0.45    0.63
   2   0  20    0.09    0.52
   2   0  21    0.18    0.54
  -2  -1  21    0.39    0.41
  -2  -1  20    0.41    0.50
  -2  -1  20    0.09    0.54
  -2  -1  19    3.64    0.79
  -2  -1  18    0.21    0.60
  -2  -1  18    0.83    0.70
  -2  -1  17    0.35    0.57
  -2  -1  17    0.77    0.69
  -2  -1  16   -0.48    0.62
  -2  -1  16    0.39    0.72
  -2  -1  15    4.16    0.84
  -2  -1  15    6.19    1.00
   2   1 -15    6.22    0.83
  -2  -1  15    5.64    0.99
  -2  -1  14    0.33    0.54
  -2  -1  14   -0.34    0.58
   2   1 -14    0.74    0.47
  -2  -1  14    0.24    0.66
  -2  -1  13    0.79    0.51
  -2  -1  13    0.63    0.57
  -2  -1  13    0.78    0.63
  -2  -1  12    0.88    0.47
  -2  -1  12    1.21    0.46
  -2  -1  12    0.10    0.54
  -2  -1  12    0.30    0.59
  -2  -1  11   47.60    2.77
  -2  -1  11   48.05    2.72
  -2  -1  11   42.81    2.77
  -2  -1  11   50.11    2.87
  -2  -1  10    7.85    0.77
  -2  -1  10    7.58    0.74
  -2  -1  10    7.68    0.81
  -2  -1  10    7.40    0.84
  -2  -1  10    8.17    0.87
  -2  -1   9   79.68    4.12
  -2  -1   9   74.53    4.15
  -2  -1   9   77.29    4.06
  -2  -1   9   82.33    4.16
  -2  -1   8    0.71    0.37
  -2  -1   8    0.27    0.29
  -2  -1   8    0.05    0.33
  -2  -1   8    0.08    0.29
  -2  -1   7   70.75    3.66
  -2  -1   7   69.90    3.63
  -2  -1   7   69.77    3.60
  -2  -1   7   70.36    3.64
  -2  -1   6    0.21    0.33
   2   1  -6    0.24    0.22
  -2  -1   6    0.53    0.27
  -2  -1   6   -0.07    0.28
   2   1  -5  279.75   13.49
  -2  -1   5  281.15   13.52
  -2  -1   5  273.14   13.54
   2   1  -4    0.21    0.20
  -2  -1   4    0.29    0.25
   2   1  -4    0.20    0.15
  -2  -1   4    0.17    0.25
  -2  -1   3  964.91   47.06
   2   1  -3  994.48   47.10
   2   1  -3  986.78   47.07
   2   1  -2   86.50    4.36
  -2  -1   2   87.48    4.28
   2   1  -2   88.93    4.34
   2   1  -2   92.53    4.32
   2   1  -1 1913.15   89.81
   2   1  -1 1831.88   89.79
   2   1  -1 1878.35   89.79
   2   1   0    3.57    0.18
   2   1   0    3.03    0.19
  -2  -1   0    2.80    0.17
   2   1   1 2352.46  138.87
   2   1   1 2973.41  138.84
   2   1   1 3021.00  138.85
   2   1   1 3009.43  138.87
   2   1   1 2443.09  138.85
  -2  -1  -1 2995.99  138.84
   2   1   1 3011.03  138.87
   2   1   1 2922.61  138.88
   2   1   1 3056.78  138.87
   2   1   1 3102.66  138.87
  -2  -1  -2   19.35    1.02
   2   1   2   19.87    1.02
   2   1   2   19.52    1.04
   2   1   2   21.84    1.01
   2   1   2   19.51    1.02
   2   1   2   20.08    1.01
   2   1   2   19.78    1.04
   2   1   2   19.50    1.07
   2   1   2   19.35    1.04
   2   1   2   19.80    1.03
   2   1   3  788.38   37.13
   2   1   3  769.56   37.12
   2   1   3  789.31   37.08
  -2  -1  -3  760.59   37.10
   2   1   3  764.93   37.08
   2   1   3  778.05   37.17
   2   1   3  772.76   37.10
   2   1   3  748.11   37.14
   2   1   4   19.29    0.30
   2   1   4   19.07    0.53
  -2  -1  -4   19.38    0.42
   2   1   4    0.03    0.07
   2   1   4   19.88    0.45
   2   1   4   17.88    0.57
   2   1   4   20.57    0.35
   2   1   4    2.32    0.31
   2   1   5  106.71    5.24
  -2  -1  -5  107.25    5.19
   2   1   5  106.73    5.30
   2   1   5  102.94    5.30
   2   1   5  106.00    5.28
   2   1   5  105.25    5.20
   2   1   6    4.32    0.45
  -2  -1  -6    4.38    0.37
   2   1   6    4.61    0.52
   2   1   6    5.74    0.56
   2   1   6    4.93    0.42
  -2  -1  -7   46.83    2.49
   2   1   7   51.43    2.52
  -2  -1  -7   47.90    2.42
   2   1   7   42.74    2.53
   2   1   7   46.91    2.45
   2   1   7   47.71    2.58
   2   1   7   47.56    2.58
   2   1   8   62.87    3.20
  -2  -1  -8   61.56    3.17
   2   1   8   57.79    3.23
   2   1   8   59.19    3.25
   2   1   8   60.63    3.24
   2   1   9   30.37    1.88
  -2  -1  -9   34.22    1.88
   2   1   9   31.93    1.95
   2   1   9   32.55    1.97
   2   1   9   35.18    1.98
   2   1  10   25.31    1.54
  -2  -1 -10   22.56    1.46
   2   1  10   23.94    1.57
   2   1  10   24.00    1.59
   2   1  10   23.14    1.57
   2   1  11   79.94    4.31
   2   1  11   83.43    4.30
   2   1  11   78.78    4.30
  -2  -1 -11   82.37    4.19
   2   1  11   76.53    4.22
   2   1  11   64.94    4.36
   2   1  11   77.59    4.28
   2   1  11   86.43    4.48
   2   1  11   84.25    4.38
   2   1  11   76.80    4.29
   2   1  12   13.80    1.11
  -2  -1 -12   13.47    1.04
   2   1  12   10.32    1.25
   2   1  12   10.54    1.08
   2   1  12   15.84    1.21
   2   1  12   13.77    1.17
   2   1  12   12.67    1.17
   2   1  13   10.61    1.24
   2   1  13   10.12    1.04
   2   1  13   12.36    1.07
   2   1  13   10.13    1.13
   2   1  14    0.54    0.67
   2   1  14    1.15    0.61
   2   1  14    0.48    0.49
   2   1  15   74.47    4.74
   2   1  15   77.35    4.54
   2   1  15   84.96    4.54
   2   1  16    0.46    0.79
   2   1  16   -0.12    0.63
   2   1  16    0.11    0.57
   2   1  16   -0.51    0.63
   2   1  17   16.06    1.68
   2   1  17   17.66    1.60
   2   1  18    0.15    0.85
   2   1  18    0.12    0.62
   2   1  19    0.43    0.69
   2   1  19    0.68    0.62
   2   1  20   -0.49    0.73
   2   1  20   -0.79    0.60
   2   1  21    0.10    0.57
   2   1  22   -0.44    0.47
   2   1  22    0.41    0.48
  -2  -2  20    2.59    0.58
  -2  -2  20    1.66    0.53
  -2  -2  19    0.46    0.57
  -2  -2  19    0.29    0.56
  -2  -2  18   -0.20    0.60
  -2  -2  18    0.78    0.65
  -2  -2  17    0.57    0.65
  -2  -2  17    0.12    0.67
  -2  -2  16    3.00    0.86
  -2  -2  16    4.28    0.91
  -2  -2  15    0.12    0.69
  -2  -2  15    0.13    0.65
  -2  -2  14    1.46    0.66
  -2  -2  14    1.65    0.74
   2   2 -14    1.25    0.56
  -2  -2  14    1.25    0.75
  -2  -2  13    2.91    0.66
  -2  -2  13    3.32    0.77
  -2  -2  13    1.63    0.72
   2   2 -13    2.51    0.59
  -2  -2  12   13.12    1.13
  -2  -2  12   11.02    1.01
  -2  -2  12    9.55    1.10
  -2  -2  12    8.94    1.08
   2   2 -12    9.89    0.97
  -2  -2  11    2.08    0.55
  -2  -2  11    2.55    0.53
  -2  -2  11    1.56    0.60
  -2  -2  11    1.33    0.62
  -2  -2  10   60.17    3.33
  -2  -2  10   59.38    3.30
  -2  -2  10   60.76    3.40
  -2  -2  10   56.65    3.39
  -2  -2   9   56.40    3.05
  -2  -2   9   52.55    3.00
  -2  -2   9   55.47    3.10
  -2  -2   9   53.93    3.10
  -2  -2   8    1.12    0.42
  -2  -2   8    1.16    0.40
  -2  -2   8    1.22    0.36
  -2  -2   8    1.38    0.39
  -2  -2   7    8.59    0.70
  -2  -2   7    8.64    0.66
  -2  -2   7    6.69    0.68
  -2  -2   7    8.72    0.71
  -2  -2   6   50.48    2.70
  -2  -2   6   48.89    2.69
  -2  -2   6   52.95    2.67
  -2  -2   6   50.72    2.70
  -2  -2   5   27.64    1.54
  -2  -2   5   27.94    1.51
  -2  -2   5   24.55    1.51
  -2  -2   5   29.38    1.54
  -2  -2   4  120.54    5.89
   2   2  -4  116.71    5.84
  -2  -2   4  119.61    5.89
  -2  -2   4  121.60    5.90
   2   2  -3   13.34    0.79
  -2  -2   3   14.16    0.84
  -2  -2   3   14.49    0.82
  -2  -2   3   13.63    0.82
   2   2  -3   14.34    0.75
  -2  -2   2 1535.54   73.63
  -2  -2   2 1510.88   73.59
   2   2  -2 1577.98   73.62
   2   2  -2 1511.32   73.58
  -2  -2   2 1546.50   73.61
  -2  -2   1   42.03    2.14
   2   2  -1   42.41    2.19
   2   2  -1   44.71    2.18
   2   2  -1   43.72    2.16
  -2  -2   1   45.86    2.16
   2   2   0  378.85   18.08
   2   2   0  374.24   18.11
   2   2   0  377.25   18.12
  -2  -2   0  374.08   18.11
   2   2   0  373.65   18.11
   2   2   1    3.06    0.25
   2   2   1    2.81    0.23
  -2  -2  -1    3.35    0.24
   2   2   2  121.77    1.15
   2   2   2  121.20    1.05
   2   2   2  117.32    0.98
   2   2   2  123.93    1.02
  -2  -2  -2  121.48    0.72
   2   2   3   33.89    1.81
   2   2   3   36.39    1.75
  -2  -2  -3   33.75    1.76
   2   2   3   35.31    1.83
   2   2   4  777.48   37.27
  -2  -2  -4  770.46   37.28
   2   2   4  767.85   37.34
   2   2   4  778.81   37.24
   2   2   5   55.87    2.68
  -2  -2  -5   52.70    2.66
   2   2   5   51.64    2.62
  -2  -2  -6  407.14   19.58
   2   2   6  403.96   19.61
   2   2   6  403.78   19.69
   2   2   6  401.02   19.67
   2   2   6  411.25   19.69
   2   2   7  195.37    9.19
  -2  -2  -7  183.32    9.14
   2   2   7  188.53    9.27
   2   2   7  188.31    9.24
   2   2   7  180.87    9.26
   2   2   8   28.85    1.69
  -2  -2  -8   29.92    1.63
  -2  -2  -8   30.02    1.69
   2   2   8   31.38    1.78
   2   2   8   30.24    1.77
   2   2   8   29.82    1.78
  -2  -2  -9    0.04    0.35
   2   2   9    0.48    0.32
  -2  -2  -9    0.03    0.27
   2   2   9   -0.44    0.39
   2   2   9    0.27    0.35
   2   2   9    0.17    0.43
   2   2  10   31.49    1.83
  -2  -2 -10   30.45    1.81
   2   2  10   29.55    1.88
   2   2  10   30.52    1.92
   2   2  10   32.48    1.92
  -2  -2 -11   15.50    1.04
   2   2  11   15.80    1.08
   2   2  11   12.99    1.11
   2   2  11    9.71    1.03
   2   2  11   15.48    1.23
   2   2  11   12.57    1.12
   2   2  12    0.57    0.44
  -2  -2 -12    0.55    0.43
   2   2  12    0.63    0.47
   2   2  12    0.59    0.48
   2   2  12    1.68    0.56
   2   2  12    0.76    0.53
   2   2  12    1.79    0.66
   2   2  13   33.16    2.06
  -2  -2 -13   32.37    2.00
   2   2  13   30.98    2.26
   2   2  13   30.88    2.09
   2   2  13   31.18    2.12
   2   2  13   30.76    2.13
   2   2  14    0.27    0.49
   2   2  14    0.13    0.71
   2   2  14    0.40    0.55
   2   2  14    0.54    0.56
   2   2  14    0.21    0.63
   2   2  15    2.15    0.86
   2   2  15    2.18    0.73
   2   2  15    0.90    0.57
   2   2  15    0.70    0.73
   2   2  16    0.46    0.81
   2   2  16   -0.12    0.64
   2   2  16    0.54    0.56
   2   2  17    0.80    0.86
   2   2  17   -0.24    0.58
   2   2  18   -0.16    0.84
   2   2  18   -0.49    0.70
   2   2  19   -0.60    0.82
   2   2  19   -0.35    0.63
   2   2  20    0.13    0.75
   2   2  20    0.10    0.57
   2   2  21   -0.56    0.69
   2   2  22    0.41    0.50
  -2  -3  20    1.06    0.52
  -2  -3  20    0.36    0.41
  -2  -3  19    0.49    0.55
  -2  -3  19    1.18    0.55
  -2  -3  18    1.00    0.70
  -2  -3  18    1.03    0.62
  -2  -3  18    1.48    0.61
  -2  -3  17    3.65    0.80
  -2  -3  17    2.27    0.73
  -2  -3  16    0.38    0.67
  -2  -3  16   -0.47    0.61
  -2  -3  15    5.08    0.96
  -2  -3  15    3.68    0.88
   2   3 -14    1.19    0.59
  -2  -3  14    1.15    0.79
  -2  -3  14    2.30    0.70
  -2  -3  14    0.61    0.64
  -2  -3  13   -0.12    0.70
   2   3 -13    0.19    0.49
  -2  -3  13    0.11    0.55
  -2  -3  13    0.89    0.58
  -2  -3  13    0.23    0.63
  -2  -3  12   -0.22    0.61
   2   3 -12    1.05    0.50
  -2  -3  12    0.50    0.51
  -2  -3  12    0.18    0.51
  -2  -3  12   -0.11    0.59
   2   3 -11    0.48    0.48
  -2  -3  11    0.20    0.54
  -2  -3  11    0.18    0.46
  -2  -3  11   -0.17    0.41
  -2  -3  11    0.79    0.53
  -2  -3  10    7.44    0.94
  -2  -3  10   10.46    0.96
  -2  -3  10    9.02    0.88
  -2  -3  10    9.63    0.99
  -2  -3   9   10.89    1.00
  -2  -3   9    9.40    0.91
  -2  -3   9   12.39    1.06
  -2  -3   9   10.91    0.93
  -2  -3   8    1.47    0.43
  -2  -3   8    1.54    0.44
  -2  -3   7  240.65   11.94
  -2  -3   7  243.13   11.95
  -2  -3   6    0.55    0.31
  -2  -3   6    0.77    0.32
  -2  -3   5   32.04    1.74
  -2  -3   5   30.97    1.75
  -2  -3   5   30.80    1.73
   2   3  -5   30.95    1.68
  -2  -3   4   66.31    3.27
   2   3  -4   62.03    3.22
   2   3  -3   55.30    2.70
  -2  -3   3   50.00    2.66
   2   3  -3   52.01    2.65
  -2  -3   3   52.30    2.69
   2   3  -2   77.08    3.79
  -2  -3   2   78.50    3.76
  -2  -3   2   76.76    3.74
  -2  -3   2   73.89    3.79
   2   3  -2   72.62    3.72
   2   3  -2   76.48    3.75
   2   3  -1  574.96   26.90
  -2  -3   1  547.84   26.85
  -2  -3   1  552.01   26.83
   2   3  -1  543.72   26.85
   2   3  -1  568.71   26.87
  -2  -3   1  578.35   26.89
  -2  -3   0   16.27    0.84
  -2  -3   0   15.97    0.89
   2   3   0   15.53    0.87
  -2  -3   0   16.75    0.88
   2   3   0   16.67    0.89
  -2  -3  -1 2594.47  124.67
   2   3   1 2591.66  124.67
  -2  -3  -1 2593.23  124.64
   2   3   1 2610.93  124.67
   2   3   2   86.54    4.17
  -2  -3  -2   84.99    4.15
  -2  -3  -2   84.45    4.11
   2   3   2   84.91    4.18
   2   3   3   36.75    1.96
   2   3   3   37.18    1.84
   2   3   3   38.30    1.92
  -2  -3  -3   38.54    1.88
   2   3   3   37.14    1.94
   2   3   4   34.95    1.88
   2   3   4   36.25    1.88
   2   3   4   34.97    1.87
  -2  -3  -4   35.83    1.82
   2   3   4   35.03    1.77
   2   3   5  459.65   22.35
   2   3   5  463.56   22.25
  -2  -3  -5  460.84   22.28
   2   3   6   67.38    3.39
  -2  -3  -6   68.03    3.40
   2   3   7    0.83    0.38
  -2  -3  -7    0.75    0.30
   2   3   7    0.95    0.30
   2   3   8   33.00    1.96
   2   3   8   33.45    1.96
   2   3   8   34.20    1.86
  -2  -3  -8   35.18    1.85
   2   3   9  102.29    5.49
   2   3   9  108.54    5.53
   2   3   9  103.29    5.48
   2   3   9  105.56    5.41
  -2  -3  -9  114.72    5.43
  -2  -3  -9  107.46    5.37
   2   3  10  125.21    6.40
   2   3  10  124.23    6.42
   2   3  10  121.22    6.38
   2   3  10  127.91    6.31
  -2  -3 -10  128.56    6.30
  -2  -3 -10  121.25    6.24
   2   3  11   73.64    4.06
   2   3  11   73.30    4.09
  -2  -3 -11   78.61    3.97
   2   3  11   72.66    3.97
  -2  -3 -11   76.15    3.90
   2   3  12    2.19    0.58
   2   3  12    2.49    0.61
   2   3  12    6.40    0.67
  -2  -3 -12    4.17    0.57
   2   3  12    1.99    0.66
   2   3  12    4.33    0.75
   2   3  12    3.82    0.68
   2   3  13   75.12    4.21
  -2  -3 -13   82.85    4.19
   2   3  13   73.88    4.30
   2   3  13   78.17    4.34
   2   3  13   79.74    4.34
   2   3  13   75.33    4.27
   2   3  14   -0.17    0.45
   2   3  14    0.29    0.52
   2   3  14   -0.31    0.51
   2   3  14   -0.10    0.67
   2   3  15   68.56    3.81
   2   3  15   57.77    4.02
   2   3  15   64.55    3.83
   2   3  15   65.64    3.91
   2   3  15   71.61    3.97
   2   3  16    3.19    0.97
   2   3  16    3.98    0.84
   2   3  16    3.21    0.84
   2   3  17    6.85    1.20
   2   3  17    9.09    1.12
   2   3  18    1.93    0.96
   2   3  18    1.45    0.71
   2   3  19    0.31    0.77
   2   3  19    0.23    0.65
   2   3  20    0.43    0.76
   2   3  20   -0.11    0.56
   2   3  21    0.12    0.70
   2   3  22   -0.10    0.57
  -2  -4  19    0.31    0.50
  -2  -4  19    0.14    0.45
  -2  -4  18    2.51    0.71
  -2  -4  18    2.20    0.68
  -2  -4  18    1.49    0.56
  -2  -4  17    1.07    0.70
  -2  -4  17    1.96    0.68
  -2  -4  17    2.31    0.68
  -2  -4  16   23.29    1.86
  -2  -4  16   25.25    1.90
  -2  -4  16   18.88    1.72
  -2  -4  15    0.77    0.73
  -2  -4  15    0.49    0.63
  -2  -4  14    9.47    1.21
  -2  -4  14    9.04    1.14
   2   4 -13    3.42    0.75
  -2  -4  13    5.67    0.92
  -2  -4  13    4.03    0.79
  -2  -4  13    3.81    0.76
  -2  -4  13    4.36    0.90
  -2  -4  12   32.95    2.25
   2   4 -12   28.04    2.02
  -2  -4  12   32.70    2.16
  -2  -4  12   30.83    2.09
  -2  -4  12   30.07    2.20
  -2  -4  11    3.37    0.76
   2   4 -11    2.80    0.61
  -2  -4  11    3.51    0.67
  -2  -4  11    2.54    0.63
  -2  -4  11    3.39    0.75
   2   4 -10   33.58    2.18
  -2  -4  10   37.41    2.36
  -2  -4  10   34.82    2.24
  -2  -4  10   35.92    2.24
  -2  -4  10   36.46    2.32
  -2  -4   9    0.52    0.51
   2   4  -9    0.27    0.39
  -2  -4   9    0.82    0.42
  -2  -4   9    0.44    0.41
  -2  -4   9    0.86    0.50
  -2  -4   8   15.65    1.23
  -2  -4   8   14.61    1.16
   2   4  -8   14.88    1.13
  -2  -4   8   15.78    1.17
  -2  -4   8   16.47    1.16
  -2  -4   8   14.99    1.20
   2   4  -7   12.83    0.97
  -2  -4   7   14.60    1.02
  -2  -4   7   14.01    0.95
  -2  -4   7   10.96    0.95
  -2  -4   6    5.84    0.61
  -2  -4   6    5.13    0.55
  -2  -4   6    5.63    0.59
   2   4  -5   26.83    1.57
  -2  -4   5   27.48    1.57
  -2  -4   5   25.76    1.53
  -2  -4   5   27.16    1.57
   2   4  -4  230.05   11.09
  -2  -4   4  226.11   11.07
  -2  -4   4  225.35   11.06
  -2  -4   4  222.31   11.09
   2   4  -3   32.35    1.83
  -2  -4   3   35.41    1.82
  -2  -4   3   35.28    1.83
  -2  -4   3   33.46    1.84
   2   4  -3   32.61    1.77
   2   4  -2   71.41    3.42
  -2  -4   2   62.94    3.37
  -2  -4   2   67.02    3.40
   2   4  -2   68.38    3.36
  -2  -4   2   67.28    3.40
   2   4  -1   38.96    1.08
  -2  -4   1   38.37    1.00
   2   4  -1   37.48    0.94
   2   4  -1   39.04    1.02
  -2  -4   1   39.47    1.08
  -2  -4   0  179.06    8.89
  -2  -4   0  189.20    8.93
   2   4   0  183.33    8.90
   2   4   0  185.78    8.93
  -2  -4  -1    2.72    0.30
  -2  -4  -1    2.57    0.19
  -2  -4  -1    2.15    0.25
   2   4   1    2.30    0.28
  -2  -4  -2  159.72    7.88
   2   4   2  159.12    7.87
   2   4   2  164.72    7.90
  -2  -4  -2  164.01    7.84
   2   4   3   19.97    1.05
  -2  -4  -3   19.61    1.04
  -2  -4  -3   18.97    1.07
   2   4   3   18.74    1.10
   2   4   3   19.28    1.07
   2   4   4  321.78   14.89
  -2  -4  -4  302.44   14.76
   2   4   4  295.52   14.86
   2   4   4  316.55   14.89
   2   4   5   65.82    3.30
   2   4   5   66.23    3.30
   2   4   5   64.37    3.31
   2   4   5   63.00    3.18
   2   4   6  103.61    5.27
  -2  -4  -6  105.53    5.19
   2   4   6  104.57    5.14
   2   4   7   23.57    1.45
  -2  -4  -7   23.62    1.36
   2   4   7   25.00    1.33
   2   4   8  128.57    6.59
   2   4   8  129.05    6.46
  -2  -4  -8  133.54    6.48
   2   4   9   11.54    0.98
  -2  -4  -9   13.37    0.88
   2   4   9   13.93    0.90
  -2  -4  -9   13.16    0.91
   2   4  10    1.23    0.47
   2   4  10    0.84    0.46
   2   4  10    1.17    0.37
  -2  -4 -10    1.20    0.36
  -2  -4 -10    1.03    0.37
   2   4  11   14.00    1.13
   2   4  11   11.54    1.06
   2   4  11   15.74    1.03
  -2  -4 -11   15.41    1.05
  -2  -4 -11   12.88    0.94
   2   4  12   25.70    1.79
   2   4  12   24.87    1.76
   2   4  12   25.55    1.99
   2   4  12   29.20    1.85
   2   4  12   24.88    1.79
   2   4  12   27.28    1.69
  -2  -4 -12   29.37    1.69
  -2  -4 -12   26.24    1.61
  -2  -4 -13   30.66    1.86
  -2  -4 -13   28.92    1.77
   2   4  13   30.33    2.02
   2   4  13   31.22    2.08
   2   4  13   27.26    1.98
   2   4  13   29.23    1.98
  -2  -4 -14   41.76    2.30
   2   4  14   36.65    2.46
   2   4  14   37.79    2.46
   2   4  14   33.05    2.38
   2   4  15    1.43    0.65
   2   4  15    0.67    0.62
   2   4  15    2.02    0.75
   2   4  16   -0.45    0.70
   2   4  16    1.11    0.66
   2   4  16    0.86    0.73
   2   4  16    1.58    0.79
   2   4  17    1.75    0.91
   2   4  17    2.70    0.77
   2   4  17    4.58    0.94
   2   4  17    3.09    0.94
   2   4  18    5.20    1.16
   2   4  18    7.20    1.03
   2   4  18    6.87    1.09
   2   4  19    0.96    0.85
   2   4  19    1.06    0.67
   2   4  20   -0.15    0.83
   2   4  21    1.44    0.79
   2   4  22   -0.11    0.63
   2   4  23   -0.16    0.51
  -2  -5  18    1.38    0.55
  -2  -5  18    1.41    0.49
  -2  -5  18    1.94    0.64
  -2  -5  17    0.77    0.64
  -2  -5  17    0.74    0.64
  -2  -5  17    0.81    0.54
  -2  -5  16    0.78    0.69
  -2  -5  16   -0.34    0.66
  -2  -5  16    0.11    0.58
  -2  -5  15    1.71    0.80
  -2  -5  15    1.61    0.74
  -2  -5  15    0.47    0.71
  -2  -5  14   -0.13    0.72
  -2  -5  14    0.25    0.66
  -2  -5  14   -0.64    0.71
  -2  -5  13    1.12    0.70
  -2  -5  13    0.90    0.71
  -2  -5  12    3.69    0.74
  -2  -5  12    1.82    0.63
  -2  -5  12    2.77    0.77
  -2  -5  12    3.34    0.88
   2   5 -12    3.54    0.71
  -2  -5  11   -0.90    0.58
  -2  -5  11    0.10    0.47
  -2  -5  11    0.57    0.64
  -2  -5  11    0.23    0.62
   2   5 -11   -0.45    0.52
  -2  -5  10    0.18    0.46
  -2  -5  10    1.28    0.56
  -2  -5  10    1.04    0.67
  -2  -5  10    1.27    0.64
   2   5 -10    1.41    0.55
  -2  -5   9   26.30    1.82
  -2  -5   9   28.63    1.85
  -2  -5   9   28.70    1.95
   2   5  -9   27.20    1.79
  -2  -5   9   28.49    1.94
  -2  -5   9   25.59    1.82
  -2  -5   8   61.93    3.35
  -2  -5   8   61.59    3.37
  -2  -5   8   59.02    3.41
   2   5  -8   59.47    3.31
  -2  -5   8   56.87    3.34
  -2  -5   8   59.74    3.42
  -2  -5   7   42.56    2.56
  -2  -5   7   46.60    2.53
  -2  -5   7   44.10    2.58
  -2  -5   7   44.12    2.65
  -2  -5   7   49.05    2.64
  -2  -5   7   47.18    2.68
   2   5  -7   43.71    2.55
   2   5  -6    2.14    0.43
  -2  -5   6    2.39    0.43
  -2  -5   6    2.04    0.40
  -2  -5   6    1.70    0.40
  -2  -5   6    1.88    0.44
   2   5  -5    1.96    0.41
  -2  -5   5    1.39    0.35
  -2  -5   5    0.69    0.35
  -2  -5   5    1.20    0.36
   2   5  -4   59.72    3.21
  -2  -5   4   63.72    3.24
  -2  -5   4   60.92    3.20
  -2  -5   4   60.69    3.19
   2   5  -3  126.72    5.85
  -2  -5   3  112.97    5.85
  -2  -5   3  118.37    5.83
  -2  -5   3  110.18    5.80
   2   5  -2   30.43    1.71
  -2  -5   2   30.53    1.72
  -2  -5   2   32.12    1.73
  -2  -5   2   31.82    1.69
   2   5  -1  152.59    7.67
  -2  -5   1  159.45    7.72
   2   5  -1  160.89    7.72
   2   5   0    0.14    0.19
  -2  -5   0    0.27    0.23
  -2  -5  -1   82.05    3.97
   2   5   1   78.92    3.98
  -2  -5  -1   78.96    4.00
  -2  -5  -2   81.15    4.00
   2   5   2   80.56    4.05
   2   5   2   82.27    4.01
  -2  -5  -2   81.77    4.06
  -2  -5  -2   81.29    4.05
   2   5   3   73.82    3.87
   2   5   3   81.25    3.86
  -2  -5  -3   74.89    3.85
  -2  -5  -3   78.09    3.82
   2   5   3   77.18    3.82
  -2  -5  -3   77.43    3.84
   2   5   4  264.01   12.67
  -2  -5  -4  251.78   12.63
  -2  -5  -4  266.81   12.58
  -2  -5  -4  255.87   12.61
   2   5   5    2.48    0.44
   2   5   5    2.33    0.43
   2   5   5    2.77    0.43
  -2  -5  -6   48.07    2.46
   2   5   6   47.05    2.59
   2   5   6   50.46    2.58
  -2  -5  -7  122.68    6.08
   2   5   7  128.61    6.18
   2   5   7  116.23    6.15
  -2  -5  -8    1.85    0.35
   2   5   8    1.34    0.42
  -2  -5  -9   28.33    1.59
   2   5   9   26.68    1.70
  -2  -5 -10   58.37    3.03
  -2  -5 -10   56.40    3.02
   2   5  10   56.04    3.17
  -2  -5 -11   24.30    1.52
  -2  -5 -11   26.41    1.53
   2   5  11   23.81    1.67
   2   5  12    0.80    0.53
   2   5  12    1.25    0.72
   2   5  12    0.50    0.47
   2   5  12   -0.08    0.48
  -2  -5 -12    1.75    0.46
  -2  -5 -12    0.91    0.34
   2   5  13   14.73    1.26
   2   5  13   15.69    1.33
   2   5  13   16.20    1.59
   2   5  13   16.12    1.33
  -2  -5 -13   16.42    1.16
  -2  -5 -13   13.56    1.07
   2   5  14    0.30    0.51
   2   5  14   -0.20    0.56
   2   5  14    0.84    0.79
   2   5  14    0.70    0.65
  -2  -5 -14    0.18    0.39
  -2  -5 -14    0.73    0.49
   2   5  15   31.01    2.14
   2   5  15   29.34    2.15
   2   5  16   -0.60    0.71
   2   5  16    0.24    0.70
   2   5  17    1.67    0.77
   2   5  17    1.28    0.76
   2   5  17    2.06    0.90
   2   5  18    5.94    1.04
   2   5  18    4.24    1.06
   2   5  19    0.39    0.81
   2   5  19   -0.16    0.83
   2   5  20    1.68    0.96
   2   5  21    0.14    0.74
   2   5  22    0.46    0.66
   2   5  23    0.45    0.53
  -2  -6  18   -0.31    0.41
  -2  -6  17    1.24    0.52
  -2  -6  17    0.25    0.52
  -2  -6  16    1.01    0.63
  -2  -6  16    0.43    0.62
  -2  -6  16    0.67    0.59
  -2  -6  15    0.23    0.69
  -2  -6  15    0.12    0.62
  -2  -6  15   -0.11    0.58
  -2  -6  14   25.97    2.12
  -2  -6  14   31.68    2.20
  -2  -6  14   28.93    2.12
  -2  -6  13   32.57    2.39
  -2  -6  13   32.12    2.37
  -2  -6  13   32.28    2.37
  -2  -6  12    2.16    0.80
  -2  -6  12    2.99    0.80
  -2  -6  12    3.56    0.82
  -2  -6  11    9.13    1.06
  -2  -6  11    6.60    1.02
   2   6 -11    8.15    0.94
  -2  -6  11    9.50    1.11
  -2  -6  10   20.61    1.57
  -2  -6  10   19.15    1.62
  -2  -6  10   21.04    1.65
   2   6 -10   17.12    1.42
  -2  -6   9    6.51    0.81
  -2  -6   9    6.33    0.90
  -2  -6   9    5.94    0.86
   2   6  -9    5.86    0.76
  -2  -6   9    7.29    0.94
  -2  -6   8   74.54    4.35
  -2  -6   8   81.26    4.45
   2   6  -8   81.92    4.31
  -2  -6   8   81.65    4.36
  -2  -6   8   78.37    4.44
  -2  -6   7    6.32    0.73
  -2  -6   7    5.08    0.76
  -2  -6   7    5.89    0.78
  -2  -6   7    6.48    0.76
   2   6  -7    6.24    0.69
  -2  -6   6   20.47    1.31
  -2  -6   6   18.81    1.27
  -2  -6   6   20.78    1.38
  -2  -6   6   20.58    1.43
  -2  -6   6   18.17    1.41
  -2  -6   6   19.94    1.40
   2   6  -6   19.80    1.33
   2   6  -5   92.80    4.96
  -2  -6   5   91.71    4.99
  -2  -6   5  100.51    4.96
  -2  -6   5   99.86    4.94
   2   6  -4    0.98    0.37
  -2  -6   4    1.92    0.42
  -2  -6   4    1.08    0.35
  -2  -6   4    0.87    0.36
   2   6  -3   21.51    1.28
  -2  -6   3   19.98    1.29
  -2  -6   3   21.31    1.23
  -2  -6   3   20.67    1.28
   2   6  -2  900.41   44.28
  -2  -6   2  915.99   44.32
  -2  -6   2  940.50   44.30
   2   6  -1    5.52    0.51
  -2  -6   1    5.49    0.52
  -2  -6   1    6.54    0.54
   2   6   0 1274.67   61.90
  -2  -6   0 1282.62   61.94
  -2  -6   0 1310.95   61.96
  -2  -6  -1  148.45    7.03
   2   6   1  138.13    7.01
   2   6   2  350.54   16.89
  -2  -6  -2  354.17   16.89
  -2  -6  -2  341.03   16.91
  -2  -6  -2  348.65   16.89
  -2  -6  -3  181.74    9.35
  -2  -6  -3  205.03    9.33
  -2  -6  -3  185.84    9.34
   2   6   4   17.41    1.08
  -2  -6  -4   17.29    1.03
  -2  -6  -4   17.40    0.97
  -2  -6  -4   17.50    1.01
   2   6   5  106.62    5.33
  -2  -6  -5  103.84    5.26
   2   6   5  106.22    5.34
  -2  -6  -5  108.09    5.28
   2   6   6    3.07    0.45
  -2  -6  -6    3.57    0.41
  -2  -6  -6    3.55    0.37
   2   6   6    3.11    0.46
   2   6   6    3.28    0.49
  -2  -6  -7   21.07    1.21
   2   6   7   18.96    1.26
   2   6   7   20.24    1.30
  -2  -6  -8   56.56    2.94
   2   6   8   54.97    3.04
   2   6   8   56.80    3.04
  -2  -6  -9   28.30    1.63
   2   6   9   28.23    1.75
  -2  -6 -10  153.82    7.57
  -2  -6 -10  154.87    7.49
   2   6  10  141.66    7.69
   2   6  11   21.40    1.53
  -2  -6 -11   21.56    1.37
   2   6  11   21.91    1.53
   2   6  12    1.53    0.56
  -2  -6 -12    0.90    0.38
   2   6  12    0.92    0.78
   2   6  12    1.02    0.51
   2   6  13   -0.18    0.53
   2   6  13   -0.38    0.82
   2   6  13    0.61    0.52
   2   6  13   -0.38    0.50
  -2  -6 -13    0.47    0.38
   2   6  14    3.38    0.94
   2   6  14    2.66    0.69
   2   6  14    4.16    0.81
  -2  -6 -14    4.45    0.60
   2   6  15    1.92    0.68
   2   6  15    0.87    0.62
   2   6  15    0.92    0.86
   2   6  15    1.55    0.73
  -2  -6 -15    0.41    0.43
   2   6  16    3.71    0.91
   2   6  16    5.60    0.93
   2   6  17    0.25    0.73
   2   6  17    0.25    0.64
   2   6  18   -0.16    0.81
   2   6  18    0.39    0.75
   2   6  19    0.49    0.84
   2   6  19    0.39    0.74
   2   6  20    1.08    0.83
   2   6  20    2.64    0.84
   2   6  21    1.55    0.87
   2   6  22    1.09    0.75
   2   6  23    0.10    0.57
  -2  -7  17    3.51    0.65
  -2  -7  17    4.10    0.59
  -2  -7  16    0.26    0.54
  -2  -7  16    1.08    0.52
  -2  -7  15    1.56    0.68
  -2  -7  15    0.80    0.63
  -2  -7  14    0.12    0.67
  -2  -7  14    0.68    0.64
  -2  -7  13    2.63    0.82
  -2  -7  13    1.71    0.68
  -2  -7  12    5.26    1.01
  -2  -7  12    5.36    0.95
  -2  -7  12    4.91    0.91
  -2  -7  11    1.65    0.78
  -2  -7  11    0.50    0.65
  -2  -7  11    2.05    0.68
  -2  -7  11    1.37    0.72
  -2  -7  10    8.74    1.14
  -2  -7  10    7.60    0.99
  -2  -7  10    9.75    1.15
  -2  -7  10   10.40    1.08
  -2  -7  10    8.03    1.10
  -2  -7   9   76.57    4.45
  -2  -7   9   79.28    4.45
  -2  -7   9   77.36    4.33
  -2  -7   9   76.15    4.35
  -2  -7   9   76.25    4.42
  -2  -7   8    2.82    0.76
  -2  -7   8    1.65    0.64
  -2  -7   8    1.89    0.61
   2   7  -8    1.56    0.49
  -2  -7   8    1.94    0.54
  -2  -7   8    1.45    0.60
  -2  -7   7   12.28    1.17
  -2  -7   7   10.86    1.11
   2   7  -7   12.51    1.02
  -2  -7   7   11.63    1.09
  -2  -7   7   12.09    1.07
  -2  -7   7   11.91    1.15
  -2  -7   6   17.24    1.13
  -2  -7   6   13.92    1.08
  -2  -7   6   16.00    1.28
  -2  -7   6   13.73    1.21
   2   7  -6   14.01    1.09
  -2  -7   6   13.27    1.16
  -2  -7   6   15.51    1.20
  -2  -7   6   14.43    1.21
  -2  -7   5   65.22    3.49
  -2  -7   5   65.17    3.51
  -2  -7   5   70.79    3.69
  -2  -7   5   65.13    3.58
  -2  -7   5   64.02    3.63
   2   7  -5   62.87    3.51
  -2  -7   5   64.97    3.64
  -2  -7   5   67.10    3.62
   2   7  -4   20.86    1.35
  -2  -7   4   18.76    1.36
  -2  -7   4   22.48    1.36
  -2  -7   4   21.93    1.35
  -2  -7   3   71.14    3.79
  -2  -7   3   71.71    3.75
  -2  -7   3   72.58    3.77
  -2  -7   2   33.44    1.86
  -2  -7   2   34.03    1.92
  -2  -7   2   34.18    1.89
  -2  -7   2   32.08    1.89
  -2  -7   1   94.36    4.85
  -2  -7   1   98.45    4.83
  -2  -7   1   93.42    4.83
  -2  -7   1   95.25    4.85
  -2  -7   0    3.83    0.46
  -2  -7   0    4.51    0.48
  -2  -7   0    4.51    0.46
  -2  -7   0    3.78    0.42
  -2  -7  -1   78.47    3.79
  -2  -7  -1   76.14    3.78
  -2  -7  -1   71.51    3.78
  -2  -7  -1   70.78    3.73
  -2  -7  -2   61.95    3.12
   2   7   2   57.48    3.07
  -2  -7  -2   60.87    3.10
  -2  -7  -2   59.49    3.12
  -2  -7  -2   62.04    3.09
  -2  -7  -3   87.07    4.33
  -2  -7  -3   83.55    4.30
  -2  -7  -3   83.34    4.32
  -2  -7  -3   88.70    4.30
  -2  -7  -4  129.86    6.44
  -2  -7  -4  134.54    6.41
  -2  -7  -4  125.98    6.43
  -2  -7  -4  128.49    6.43
  -2  -7  -5  739.10   34.64
   2   7   5  684.68   34.70
  -2  -7  -5  722.52   34.64
   2   7   6   13.69    0.95
  -2  -7  -6   13.37    0.89
  -2  -7  -6   13.47    0.87
   2   7   6   13.42    0.96
  -2  -7  -7   21.16    1.22
  -2  -7  -7   20.19    1.17
   2   7   7   18.16    1.28
   2   7   7   20.73    1.34
  -2  -7  -8    2.82    0.41
   2   7   8    2.76    0.52
   2   7   8    3.12    0.51
  -2  -7  -9    7.15    0.65
   2   7   9    7.38    0.75
   2   7   9    7.65    0.74
  -2  -7 -10    8.88    0.64
  -2  -7 -10    7.11    0.68
   2   7  10    7.14    0.80
   2   7  11   60.73    3.43
  -2  -7 -11   61.36    3.28
   2   7  11   62.26    3.65
   2   7  11   60.61    3.45
   2   7  12   13.88    1.18
  -2  -7 -12   12.62    0.98
   2   7  12   12.77    1.35
   2   7  12   11.53    1.12
   2   7  13    4.12    0.81
   2   7  13    4.43    1.01
   2   7  13    3.21    0.74
  -2  -7 -13    2.26    0.48
   2   7  14    0.43    0.76
   2   7  14    0.88    0.59
   2   7  14    1.38    0.57
  -2  -7 -14    1.00    0.45
   2   7  15   44.81    3.05
   2   7  15   41.27    2.75
   2   7  15   39.43    2.66
  -2  -7 -15   42.78    2.49
   2   7  16    2.37    0.74
   2   7  16    2.65    1.00
   2   7  16    1.32    0.68
  -2  -7 -16    1.21    0.51
   2   7  17    6.74    1.05
   2   7  17    4.43    0.89
   2   7  18   -0.26    0.67
   2   7  19    1.14    0.86
   2   7  19    0.39    0.70
   2   7  20   -0.62    0.81
   2   7  20   -0.50    0.77
   2   7  21    4.28    1.01
   2   7  22   -0.25    0.75
   2   7  23    0.10    0.60
  -2  -8  16   -0.28    0.45
  -2  -8  16    0.27    0.42
  -2  -8  15   -0.09    0.56
  -2  -8  15    0.26    0.48
  -2  -8  14    1.38    0.72
  -2  -8  14    1.64    0.67
  -2  -8  13    3.42    0.89
  -2  -8  13    2.19    0.72
  -2  -8  12    4.77    0.97
  -2  -8  12    3.57    0.88
  -2  -8  11    5.13    1.00
  -2  -8  11    6.30    0.99
  -2  -8  10    6.07    1.03
  -2  -8  10    5.46    0.90
  -2  -8  10    8.18    1.02
  -2  -8  10    8.86    1.09
  -2  -8   9    1.82    0.80
  -2  -8   9    1.03    0.66
  -2  -8   9    2.29    0.63
  -2  -8   9    2.88    0.82
  -2  -8   8   16.43    1.53
  -2  -8   8   17.91    1.54
  -2  -8   8   16.55    1.44
  -2  -8   8   18.69    1.48
  -2  -8   8   18.05    1.53
  -2  -8   7    6.65    0.97
  -2  -8   7    9.60    1.04
  -2  -8   7    8.35    0.96
  -2  -8   7    7.58    0.91
  -2  -8   7    7.53    0.96
  -2  -8   6   38.35    2.21
  -2  -8   6   38.82    2.42
  -2  -8   6   38.36    2.38
  -2  -8   6   32.35    2.27
  -2  -8   6   36.89    2.31
  -2  -8   6   35.99    2.36
  -2  -8   5    2.50    0.49
  -2  -8   5    2.55    0.50
  -2  -8   5    1.85    0.65
  -2  -8   5    2.15    0.60
  -2  -8   5    2.29    0.52
  -2  -8   5    2.35    0.60
  -2  -8   4    1.78    0.46
  -2  -8   4    1.45    0.41
  -2  -8   4    2.49    0.61
  -2  -8   4    1.68    0.54
  -2  -8   4    1.46    0.49
  -2  -8   4    1.37    0.48
  -2  -8   4    1.42    0.47
  -2  -8   3    0.16    0.32
  -2  -8   3   -0.05    0.33
  -2  -8   3    0.22    0.43
  -2  -8   3    0.25    0.46
  -2  -8   3    0.07    0.40
  -2  -8   3    0.55    0.36
  -2  -8   3   -0.07    0.41
  -2  -8   2    0.04    0.28
  -2  -8   2   -0.11    0.35
  -2  -8   2   -0.05    0.29
  -2  -8   2   -0.20    0.31
  -2  -8   1    9.23    0.75
  -2  -8   1    8.71    0.75
  -2  -8   1    8.72    0.73
  -2  -8   1   10.57    0.79
  -2  -8   0   14.59    1.01
  -2  -8   0   16.78    1.04
  -2  -8   0   14.24    1.01
  -2  -8   0   15.26    1.02
  -2  -8  -1    1.10    0.34
  -2  -8  -1    1.16    0.34
  -2  -8  -1    0.70    0.30
  -2  -8  -2   20.73    1.29
  -2  -8  -2   21.49    1.25
  -2  -8  -2   22.83    1.29
  -2  -8  -2   20.63    1.28
  -2  -8  -3    7.38    0.64
  -2  -8  -3    8.15    0.61
  -2  -8  -3    8.08    0.65
  -2  -8  -3    8.05    0.62
  -2  -8  -4   54.63    2.87
  -2  -8  -4   54.48    2.85
  -2  -8  -4   55.47    2.84
  -2  -8  -4   53.69    2.87
   2   8   5  283.69   14.52
  -2  -8  -5  309.07   14.46
  -2  -8  -5  293.76   14.44
   2   8   6    1.88    0.46
  -2  -8  -6    1.46    0.36
  -2  -8  -6    2.04    0.39
  -2  -8  -7    1.19    0.33
   2   8   7    0.92    0.42
   2   8   7    1.10    0.42
  -2  -8  -7    1.11    0.37
   2   8   8   66.13    3.57
   2   8   8   59.79    3.51
  -2  -8  -8   70.54    3.46
   2   8   9  119.74    6.75
   2   8   9  133.27    6.79
  -2  -8  -9  139.03    6.62
  -2  -8  -9  133.33    6.66
  -2  -8 -10    1.95    0.36
  -2  -8 -10    2.27    0.46
   2   8  10    0.21    0.63
   2   8  10    2.53    0.54
   2   8  10    2.10    0.55
   2   8  11   19.54    1.54
  -2  -8 -11   22.19    1.52
  -2  -8 -11   23.89    1.37
  -2  -8 -11   22.49    1.44
   2   8  11   24.82    1.83
   2   8  11   21.44    1.59
   2   8  12    0.50    0.59
  -2  -8 -12    0.83    0.39
   2   8  12    2.10    0.85
   2   8  13    5.58    0.92
  -2  -8 -13    8.67    0.80
   2   8  13    9.44    1.23
   2   8  13    7.85    0.96
   2   8  14    0.72    0.73
   2   8  14    0.15    0.84
   2   8  14    0.77    0.62
  -2  -8 -14   -0.14    0.43
   2   8  15    0.16    0.92
   2   8  15    0.98    0.60
   2   8  15    0.95    0.62
  -2  -8 -15    0.74    0.46
   2   8  16   10.38    1.19
   2   8  16   12.44    1.32
   2   8  16   10.74    1.53
   2   8  16   12.58    1.34
  -2  -8 -16   11.52    1.04
  -2  -8 -17    0.08    0.51
   2   8  17   -0.13    0.61
   2   8  18    7.61    1.19
   2   8  19   -0.39    0.70
   2   8  20   -0.78    0.82
   2   8  20   -0.13    0.72
   2   8  21    0.29    0.80
   2   8  21    0.46    0.71
   2   8  22    0.12    0.68
   2   8  23    0.61    0.65
   2   8  24    0.53    0.51
  -2  -9  15   -0.07    0.47
  -2  -9  15   -0.42    0.43
  -2  -9  14    0.18    0.56
  -2  -9  14   -0.09    0.50
  -2  -9  13    2.02    0.73
  -2  -9  13    2.08    0.69
  -2  -9  12    4.72    0.90
  -2  -9  12    2.20    0.76
  -2  -9  11    6.76    1.07
  -2  -9  11    6.65    1.00
  -2  -9  10    7.29    1.07
  -2  -9  10    5.04    0.95
  -2  -9   9   62.49    3.81
  -2  -9   9   62.11    3.71
  -2  -9   9   63.23    3.81
  -2  -9   8    8.29    1.09
  -2  -9   8    5.51    0.91
  -2  -9   8    5.17    0.87
  -2  -9   8    4.81    0.92
  -2  -9   7   44.40    2.98
  -2  -9   7   45.54    2.89
  -2  -9   7   51.66    2.96
  -2  -9   7   46.86    3.00
  -2  -9   6   47.13    2.68
  -2  -9   6   44.11    2.87
  -2  -9   6   47.04    2.81
  -2  -9   6   43.38    2.77
  -2  -9   6   44.50    2.85
  -2  -9   5    3.28    0.56
  -2  -9   5    3.87    0.57
  -2  -9   5    3.58    0.74
  -2  -9   5    2.97    0.67
  -2  -9   5    3.20    0.63
  -2  -9   5    3.13    0.71
  -2  -9   4   11.85    0.93
  -2  -9   4    8.68    0.83
  -2  -9   4   10.72    1.04
  -2  -9   4    8.29    0.89
  -2  -9   4    8.27    0.93
  -2  -9   4    8.22    0.88
  -2  -9   4    9.94    1.00
  -2  -9   3    4.35    0.61
  -2  -9   3    5.69    0.66
  -2  -9   3    7.75    0.83
  -2  -9   3    6.45    0.74
  -2  -9   3    6.34    0.75
  -2  -9   3    5.91    0.71
  -2  -9   3    5.89    0.76
  -2  -9   2    0.46    0.36
  -2  -9   2   -0.12    0.36
  -2  -9   2   -0.08    0.46
  -2  -9   2    0.80    0.50
  -2  -9   2    0.86    0.44
  -2  -9   2    0.31    0.39
  -2  -9   2    0.15    0.44
  -2  -9   1   15.09    1.10
  -2  -9   1   16.89    1.12
  -2  -9   1   14.58    1.18
  -2  -9   1   15.91    1.09
  -2  -9   1   16.67    1.18
  -2  -9   1   16.63    1.21
  -2  -9   1   14.86    1.17
  -2  -9   0    0.15    0.30
  -2  -9   0    0.21    0.32
  -2  -9   0   -0.10    0.34
  -2  -9  -1  152.02    7.67
  -2  -9  -1  151.07    7.69
  -2  -9  -1  156.69    7.68
  -2  -9  -2    9.20    0.72
  -2  -9  -2    7.98    0.70
  -2  -9  -2    9.21    0.75
  -2  -9  -3    9.94    0.74
  -2  -9  -3    9.34    0.75
  -2  -9  -3    9.44    0.76
  -2  -9  -4    0.71    0.33
  -2  -9  -4    0.65    0.33
  -2  -9  -4    0.71    0.30
  -2  -9  -4    1.01    0.34
  -2  -9  -5    9.45    0.75
   2   9   5   10.10    0.85
  -2  -9  -5   10.13    0.77
  -2  -9  -6    0.66    0.36
  -2  -9  -6    0.97    0.36
   2   9   6    1.43    0.44
  -2  -9  -7   17.58    1.15
   2   9   7   18.20    1.26
  -2  -9  -7   17.23    1.13
  -2  -9  -8   18.07    1.10
  -2  -9  -8   15.80    1.11
   2   9   8   16.13    1.23
   2   9   8   16.12    1.22
  -2  -9  -9   11.31    1.03
  -2  -9  -9   15.18    0.97
  -2  -9  -9   14.12    0.99
   2   9   9   13.85    1.09
   2   9   9   13.11    1.10
   2   9   9   12.58    1.11
  -2  -9 -10   50.18    3.05
  -2  -9 -10   59.67    2.97
  -2  -9 -10   57.95    3.01
   2   9  10   50.36    3.10
   2   9  10   53.25    3.13
  -2  -9 -11    5.34    0.74
   2   9  11    5.71    0.82
  -2  -9 -11    4.26    0.59
  -2  -9 -11    5.60    0.56
   2   9  11    7.10    1.10
   2   9  11    6.90    0.80
  -2  -9 -12    4.06    0.71
   2   9  12    4.40    0.81
  -2  -9 -12    6.61    0.71
  -2  -9 -12    6.01    0.60
   2   9  12    5.99    1.01
   2   9  12    6.34    0.84
   2   9  13   10.23    1.11
  -2  -9 -13    9.55    1.01
  -2  -9 -13   11.51    0.97
   2   9  13   10.56    1.36
   2   9  13   10.66    1.13
   2   9  14    1.04    0.72
   2   9  14   -0.61    0.87
   2   9  14   -0.23    0.57
  -2  -9 -14    0.22    0.42
   2   9  15    4.86    1.13
   2   9  15    6.85    1.01
  -2  -9 -15    6.03    0.77
   2   9  16    2.05    1.05
   2   9  16    3.66    0.81
  -2  -9 -16    3.82    0.67
   2   9  17    8.25    1.13
  -2  -9 -17    9.40    0.99
   2   9  17   12.05    1.32
   2   9  17    8.83    1.46
   2   9  18    0.26    0.70
   2   9  19   -0.52    0.72
   2   9  20    0.15    0.74
   2   9  20    0.50    0.70
   2   9  21    0.70    0.75
   2   9  21   -0.34    0.68
   2   9  22    0.49    0.78
   2   9  22    0.80    0.66
   2   9  23   -0.10    0.61
   2   9  24    0.08    0.49
  -2 -10  14    0.15    0.49
  -2 -10  14    0.29    0.44
  -2 -10  13    1.64    0.65
  -2 -10  13    1.51    0.57
  -2 -10  12    0.64    0.63
  -2 -10  12   -0.10    0.58
  -2 -10  11   -0.70    0.73
  -2 -10  11   -0.11    0.63
  -2 -10  10   12.07    1.30
  -2 -10  10   10.40    1.16
  -2 -10  10   11.00    1.25
  -2 -10   9   -0.51    0.69
  -2 -10   9    0.33    0.62
  -2 -10   9   -0.63    0.64
  -2 -10   8   14.32    1.41
  -2 -10   8   11.84    1.25
  -2 -10   8   12.09    1.32
  -2 -10   7    2.46    0.79
  -2 -10   7    1.09    0.64
  -2 -10   7    1.99    0.64
  -2 -10   7    0.48    0.63
  -2 -10   6   -0.33    0.45
  -2 -10   6    1.64    0.75
  -2 -10   6    0.32    0.57
  -2 -10   6    0.42    0.51
  -2 -10   6    0.35    0.63
  -2 -10   5   45.60    2.68
  -2 -10   5   48.37    2.91
  -2 -10   5   43.49    2.78
  -2 -10   5   46.50    2.78
  -2 -10   5   40.27    2.79
  -2 -10   4    1.07    0.44
  -2 -10   4    1.34    0.46
  -2 -10   4    0.72    0.60
  -2 -10   4    0.66    0.57
  -2 -10   4    1.36    0.55
  -2 -10   4    1.23    0.51
  -2 -10   4    1.51    0.62
  -2 -10   3   33.26    2.08
  -2 -10   3   36.02    2.10
  -2 -10   3   31.90    2.21
  -2 -10   3   32.84    2.18
  -2 -10   3   33.56    2.13
  -2 -10   3   37.31    2.18
  -2 -10   3   29.96    2.15
  -2 -10   2    2.59    0.66
  -2 -10   2    5.21    0.71
  -2 -10   2    4.11    0.65
  -2 -10   2    5.38    0.64
  -2 -10   2    3.37    0.56
  -2 -10   2    3.17    0.65
  -2 -10   1    3.03    0.52
  -2 -10   1    2.80    0.52
  -2 -10   1    3.42    0.66
  -2 -10   1    3.42    0.63
  -2 -10   1    3.37    0.61
  -2 -10   1    3.19    0.52
  -2 -10   1    2.84    0.61
  -2 -10   0   11.34    0.94
  -2 -10   0   11.69    0.93
  -2 -10   0   13.25    1.09
  -2 -10   0   12.50    1.03
  -2 -10   0   10.59    0.94
  -2 -10   0   14.76    1.10
  -2 -10   0   11.43    1.02
  -2 -10  -1   27.73    1.69
  -2 -10  -1   30.01    1.70
  -2 -10  -1   24.21    1.76
  -2 -10  -1   29.40    1.78
  -2 -10  -1   26.39    1.67
  -2 -10  -1   26.31    1.74
  -2 -10  -2   97.04    5.03
  -2 -10  -2   90.00    5.03
  -2 -10  -2  103.38    5.13
  -2 -10  -2   98.84    5.16
  -2 -10  -2   95.74    5.10
  -2 -10  -2   98.11    5.05
  -2 -10  -2  102.86    5.13
  -2 -10  -3   30.77    2.09
  -2 -10  -3   39.60    2.03
  -2 -10  -3   35.48    1.94
  -2 -10  -3   33.99    2.01
  -2 -10  -3   34.43    2.02
  -2 -10  -3   33.74    2.06
  -2 -10  -4   15.14    1.19
  -2 -10  -4   16.80    1.08
  -2 -10  -4   16.58    1.07
  -2 -10  -4   16.56    1.13
  -2 -10  -5   -0.27    0.40
  -2 -10  -5    0.21    0.28
  -2 -10  -5    0.15    0.32
   2  10   5    0.06    0.38
  -2 -10  -6   40.26    2.38
  -2 -10  -6   41.31    2.26
  -2 -10  -6   40.43    2.24
  -2 -10  -6   40.75    2.29
   2  10   6   39.61    2.38
  -2 -10  -7   28.76    1.81
  -2 -10  -7   33.19    1.71
  -2 -10  -7   27.63    1.68
   2  10   7   24.63    1.77
  -2 -10  -7   30.96    1.72
   2  10   7   24.31    1.77
  -2 -10  -8    1.58    0.51
  -2 -10  -8    2.35    0.38
  -2 -10  -8    2.05    0.43
   2  10   8    1.39    0.51
  -2 -10  -8    1.96    0.43
   2  10   8    2.37    0.56
   2  10   8    1.92    0.52
  -2 -10  -9    0.36    0.49
  -2 -10  -9    0.93    0.33
  -2 -10  -9    0.55    0.39
   2  10   9    0.29    0.40
   2  10   9    1.26    0.47
   2  10   9    0.87    0.49
  -2 -10 -10    6.56    0.81
  -2 -10 -10    4.67    0.56
  -2 -10 -10    5.15    0.64
   2  10  10    5.31    0.75
   2  10  10    3.62    0.68
  -2 -10 -11    0.71    0.52
  -2 -10 -11    1.81    0.48
  -2 -10 -11    2.82    0.46
   2  10  11    1.96    0.58
  -2 -10 -12    0.17    0.49
  -2 -10 -12    0.17    0.33
  -2 -10 -12   -0.20    0.42
   2  10  12   -0.42    0.78
   2  10  12    0.41    0.50
  -2 -10 -13    2.28    0.62
   2  10  13    1.64    0.71
  -2 -10 -13    2.76    0.46
  -2 -10 -13    1.93    0.50
   2  10  13    2.82    0.99
   2  10  13    1.21    0.63
   2  10  14    6.07    0.94
  -2 -10 -14    5.66    0.87
  -2 -10 -14    5.47    0.75
   2  10  14    3.63    1.06
   2  10  14    5.81    0.93
  -2 -10 -15    0.57    0.59
   2  10  15    0.17    0.85
   2  10  15    0.76    0.67
  -2 -10 -15    0.08    0.44
   2  10  16    0.70    0.99
   2  10  16    2.12    0.77
   2  10  16    1.89    0.68
  -2 -10 -16    0.92    0.52
   2  10  17    1.07    1.01
   2  10  18    3.53    0.93
   2  10  18    4.46    1.23
   2  10  19   -0.90    0.74
   2  10  20   -0.12    0.71
   2  10  21    0.14    0.77
   2  10  21    2.02    0.73
   2  10  22    1.56    0.76
   2  10  22    0.68    0.62
   2  10  23    0.30    0.61
  -2 -11  13    0.66    0.47
  -2 -11  12    0.45    0.56
  -2 -11  12    1.31    0.56
  -2 -11  11   -0.21    0.60
  -2 -11  11   -0.20    0.59
  -2 -11  10    0.69    0.68
  -2 -11  10    0.48    0.57
  -2 -11  10   -0.11    0.60
  -2 -11   9    1.72    0.79
  -2 -11   9    2.53    0.74
  -2 -11   9    2.77    0.78
  -2 -11   8    0.51    0.68
  -2 -11   8    0.89    0.69
  -2 -11   8   -0.50    0.70
  -2 -11   7   13.84    1.41
  -2 -11   7   10.94    1.23
  -2 -11   7   13.28    1.33
  -2 -11   6    8.83    1.13
  -2 -11   6    9.85    1.10
  -2 -11   6    6.90    0.97
  -2 -11   6    8.47    1.03
  -2 -11   6    9.94    1.16
  -2 -11   5    3.59    0.81
  -2 -11   5    2.50    0.70
  -2 -11   5    2.49    0.67
  -2 -11   5    2.38    0.60
  -2 -11   5    4.54    0.83
  -2 -11   4    4.50    0.68
  -2 -11   4    3.81    0.66
  -2 -11   4    3.88    0.88
  -2 -11   4    1.67    0.66
  -2 -11   4    4.57    0.74
  -2 -11   4    4.39    0.74
  -2 -11   4    4.08    0.79
  -2 -11   3   98.33    5.05
  -2 -11   3   92.07    4.95
  -2 -11   3   81.56    4.78
  -2 -11   3   83.14    4.78
  -2 -11   3   94.16    4.99
  -2 -11   3   93.42    4.90
  -2 -11   2   11.27    1.18
  -2 -11   2   13.63    1.18
  -2 -11   2   12.86    1.14
  -2 -11   2   12.59    1.08
  -2 -11   2   13.42    1.10
  -2 -11   2   11.88    1.14
  -2 -11   1    4.21    0.60
  -2 -11   1    3.26    0.57
  -2 -11   1    5.17    0.80
  -2 -11   1    3.68    0.68
  -2 -11   1    4.08    0.69
  -2 -11   1    3.41    0.57
  -2 -11   1    4.50    0.69
  -2 -11   0    7.21    0.81
  -2 -11   0    8.20    0.82
  -2 -11   0    7.61    0.92
  -2 -11   0    9.41    0.92
  -2 -11   0    8.72    0.92
  -2 -11   0   10.28    0.88
  -2 -11   0    8.29    0.89
  -2 -11  -1    0.69    0.49
  -2 -11  -1    0.54    0.46
  -2 -11  -1    0.46    0.47
  -2 -11  -1    0.51    0.45
  -2 -11  -1    0.06    0.39
  -2 -11  -1    0.93    0.44
  -2 -11  -2    5.29    0.76
  -2 -11  -2    5.32    0.73
  -2 -11  -2    4.36    0.66
  -2 -11  -2    4.65    0.70
  -2 -11  -2    6.86    0.71
  -2 -11  -2    6.27    0.65
  -2 -11  -2    5.57    0.65
  -2 -11  -3   13.28    1.06
  -2 -11  -3   14.42    1.21
  -2 -11  -3   16.92    1.22
  -2 -11  -3   13.97    1.15
  -2 -11  -3   13.50    1.07
  -2 -11  -3   13.49    1.05
  -2 -11  -3   14.91    1.16
  -2 -11  -4    6.22    0.78
  -2 -11  -4    4.31    0.71
  -2 -11  -4    6.77    0.79
  -2 -11  -4    8.35    0.65
  -2 -11  -4    7.44    0.72
  -2 -11  -5    1.08    0.52
  -2 -11  -5    1.39    0.49
  -2 -11  -5    0.48    0.47
  -2 -11  -5    0.66    0.33
   2  11   5    0.93    0.47
  -2 -11  -5    0.59    0.39
  -2 -11  -6    1.66    0.38
  -2 -11  -6    1.03    0.53
  -2 -11  -6    1.22    0.50
   2  11   6    0.76    0.46
  -2 -11  -6    2.45    0.46
  -2 -11  -7   78.35    4.26
   2  11   7   80.90    4.40
  -2 -11  -7   83.81    4.26
  -2 -11  -7   89.40    4.26
  -2 -11  -7   76.56    4.37
   2  11   7   79.08    4.36
  -2 -11  -7   76.20    4.32
  -2 -11  -8    4.86    0.57
  -2 -11  -8    5.08    0.55
  -2 -11  -8    4.26    0.71
  -2 -11  -8    3.48    0.59
   2  11   8    3.68    0.66
  -2 -11  -8    4.29    0.56
   2  11   8    4.57    0.71
   2  11   8    4.92    0.70
  -2 -11  -9    4.80    0.73
  -2 -11  -9    6.47    0.64
  -2 -11  -9    6.17    0.68
   2  11   9    5.57    0.78
   2  11   9    6.91    0.83
   2  11   9    6.12    0.79
  -2 -11 -10   13.55    1.24
  -2 -11 -10   16.94    1.13
  -2 -11 -10   14.90    1.14
   2  11  10   16.33    1.33
  -2 -11 -11   10.94    1.13
  -2 -11 -11   12.54    1.03
  -2 -11 -11   13.59    0.99
   2  11  11   11.21    1.15
  -2 -11 -12    3.99    0.74
  -2 -11 -12    4.78    0.61
  -2 -11 -12    4.18    0.64
   2  11  12    3.70    0.99
   2  11  12    3.36    0.75
  -2 -11 -13    0.57    0.55
  -2 -11 -13    0.06    0.35
  -2 -11 -13   -0.08    0.43
   2  11  13   -0.47    0.88
   2  11  13   -0.81    0.63
  -2 -11 -14   -0.20    0.58
  -2 -11 -14   -0.08    0.45
   2  11  14    0.16    1.00
   2  11  14    0.12    0.63
  -2 -11 -15    2.70    0.75
  -2 -11 -15    4.65    0.73
   2  11  15    4.97    0.93
  -2 -11 -16   15.84    1.43
   2  11  16   16.18    1.89
   2  11  16   18.65    1.66
  -2 -11 -16   15.60    1.33
   2  11  17    2.16    1.08
   2  11  18    0.52    0.78
   2  11  18    0.71    1.02
   2  11  19    1.52    0.76
   2  11  20   -0.48    0.78
   2  11  21    1.05    0.77
   2  11  21    0.87    0.68
   2  11  22    0.57    0.66
   2  11  22    1.79    0.68
   2  11  23   -0.38    0.58
  -2 -12  12    2.76    0.60
  -2 -12  11    7.75    0.94
  -2 -12  10   12.65    1.23
  -2 -12  10   11.14    1.10
  -2 -12   9    0.90    0.69
  -2 -12   9    0.96    0.63
  -2 -12   9    0.33    0.58
  -2 -12   8    4.59    0.90
  -2 -12   8    5.49    0.88
  -2 -12   8    6.47    0.94
  -2 -12   7   16.42    1.54
  -2 -12   7   14.15    1.39
  -2 -12   7   16.83    1.50
  -2 -12   6    1.65    0.78
  -2 -12   6    1.48    0.68
  -2 -12   6    0.49    0.66
  -2 -12   5    1.26    0.70
  -2 -12   5    2.85    0.78
  -2 -12   5    2.43    0.76
  -2 -12   4    4.90    0.87
  -2 -12   4    3.58    0.71
  -2 -12   4    3.35    0.77
  -2 -12   4    3.40    0.70
  -2 -12   4    2.59    0.79
  -2 -12   3   -0.43    0.46
  -2 -12   3   -0.35    0.69
  -2 -12   3   -0.10    0.61
  -2 -12   3   -0.11    0.59
  -2 -12   3    0.10    0.50
  -2 -12   3   -0.45    0.56
  -2 -12   2   -0.59    0.51
  -2 -12   2   -0.11    0.61
  -2 -12   2    0.21    0.57
  -2 -12   2   -0.10    0.56
  -2 -12   2    0.10    0.53
  -2 -12   2    0.21    0.56
  -2 -12   1    0.65    0.61
  -2 -12   1   -0.30    0.53
  -2 -12   1   -0.09    0.55
  -2 -12   1    0.18    0.48
  -2 -12   1    0.57    0.47
  -2 -12   0   98.38    5.21
  -2 -12   0   98.83    5.38
  -2 -12   0   91.58    5.27
  -2 -12   0  101.20    5.20
  -2 -12   0   97.32    5.25
  -2 -12   0   97.48    5.28
  -2 -12  -1    1.28    0.61
  -2 -12  -1    0.53    0.51
  -2 -12  -1    0.79    0.55
  -2 -12  -1    0.51    0.48
  -2 -12  -1    0.08    0.42
  -2 -12  -1    0.68    0.44
  -2 -12  -2   14.59    1.14
  -2 -12  -2   11.79    1.07
  -2 -12  -2   14.52    1.28
  -2 -12  -2   13.09    1.15
  -2 -12  -2   13.64    1.19
  -2 -12  -3    5.68    0.72
  -2 -12  -3    4.99    0.66
  -2 -12  -3    5.81    0.81
  -2 -12  -3    7.18    0.89
  -2 -12  -3    5.52    0.78
  -2 -12  -3    6.34    0.79
  -2 -12  -4   21.06    1.50
  -2 -12  -4   17.88    1.42
  -2 -12  -4   18.64    1.35
  -2 -12  -4   17.18    1.37
  -2 -12  -5    0.89    0.56
  -2 -12  -5    1.71    0.58
  -2 -12  -5    1.02    0.52
  -2 -12  -5    1.21    0.37
   2  12   5    1.30    0.51
  -2 -12  -5    1.03    0.46
  -2 -12  -6    6.56    0.63
  -2 -12  -6    6.27    0.80
  -2 -12  -6    4.80    0.72
   2  12   6    4.97    0.69
   2  12   6    5.04    0.75
  -2 -12  -6    4.01    0.65
  -2 -12  -7    2.38    0.42
  -2 -12  -7    2.28    0.66
  -2 -12  -7    1.76    0.53
   2  12   7    1.36    0.56
  -2 -12  -7    2.67    0.52
   2  12   7    2.62    0.64
  -2 -12  -8    1.93    0.48
  -2 -12  -8    0.78    0.56
  -2 -12  -8    1.29    0.52
   2  12   8    1.76    0.57
  -2 -12  -8    1.25    0.45
   2  12   8    2.01    0.63
  -2 -12  -9    8.16    1.03
  -2 -12  -9   11.70    0.93
   2  12   9   11.12    1.11
   2  12   9   13.27    1.17
  -2 -12 -10    4.39    0.76
  -2 -12 -10    3.15    0.55
  -2 -12 -10    3.41    0.53
   2  12  10    3.47    0.72
  -2 -12 -11    1.23    0.63
  -2 -12 -11    1.50    0.45
  -2 -12 -11    0.21    0.41
   2  12  11    1.51    0.62
  -2 -12 -12    4.21    0.82
  -2 -12 -12    3.35    0.60
  -2 -12 -12    6.04    0.67
   2  12  12    4.05    0.82
  -2 -12 -13    0.20    0.57
  -2 -12 -13   -0.24    0.48
  -2 -12 -13    0.55    0.40
   2  12  13   -0.66    0.92
   2  12  13    0.24    0.60
  -2 -12 -14   -0.31    0.63
  -2 -12 -14   -0.08    0.47
  -2 -12 -14   -0.07    0.40
   2  12  14   -0.17    0.95
   2  12  14    1.54    0.70
  -2 -12 -15    1.26    0.68
  -2 -12 -15    1.11    0.57
   2  12  15    0.27    0.66
  -2 -12 -16    7.67    1.04
   2  12  16    5.97    1.31
  -2 -12 -17    1.85    0.72
   2  12  17    0.72    0.98
   2  12  18    1.59    1.02
   2  12  19    0.62    0.76
   2  12  19    0.33    0.98
   2  12  20    1.16    0.83
   2  12  21    0.74    0.69
   2  12  21   -0.21    0.63
   2  12  22   -0.32    0.63
   2  12  22    0.27    0.58
   2  12  23   -0.17    0.58
   2  12  23   -0.80    0.50
  -2 -13  11    0.27    0.45
  -2 -13  11    0.07    0.43
  -2 -13  10    3.81    0.70
  -2 -13   9   13.78    1.26
  -2 -13   8    0.65    0.66
  -2 -13   8    0.95    0.58
  -2 -13   7   38.28    2.54
  -2 -13   7   35.58    2.41
  -2 -13   6   31.28    2.27
  -2 -13   6   30.62    2.17
  -2 -13   5   -0.13    0.74
  -2 -13   5    0.11    0.55
  -2 -13   4   15.91    1.57
  -2 -13   4   16.68    1.50
  -2 -13   4   18.85    1.52
  -2 -13   3   50.32    3.09
  -2 -13   3   44.06    2.92
  -2 -13   3   45.05    2.87
  -2 -13   2    4.87    0.92
  -2 -13   2    6.56    0.97
  -2 -13   2    7.94    0.95
  -2 -13   2    5.40    0.80
  -2 -13   2    8.10    0.96
  -2 -13   1    1.06    0.74
  -2 -13   1    0.97    0.64
  -2 -13   1    1.02    0.59
  -2 -13   1    0.97    0.49
  -2 -13   1    1.20    0.56
  -2 -13   0    9.47    1.17
  -2 -13   0    9.47    1.06
  -2 -13   0   10.08    1.09
  -2 -13   0    9.97    1.03
  -2 -13  -1   15.56    1.43
  -2 -13  -1   16.82    1.40
  -2 -13  -1   14.94    1.39
  -2 -13  -1   17.15    1.37
  -2 -13  -1   17.11    1.31
  -2 -13  -2   12.72    1.30
  -2 -13  -2   12.83    1.21
  -2 -13  -2   14.17    1.26
  -2 -13  -2   14.16    1.17
  -2 -13  -2   13.99    1.20
  -2 -13  -3    0.10    0.61
  -2 -13  -3    0.56    0.56
  -2 -13  -3    0.88    0.49
  -2 -13  -4    3.56    0.78
  -2 -13  -4    4.14    0.76
  -2 -13  -4    4.18    0.75
  -2 -13  -4    4.68    0.67
  -2 -13  -5    2.18    0.63
  -2 -13  -5    2.32    0.63
   2  13   5    2.55    0.62
  -2 -13  -5    2.97    0.59
  -2 -13  -6    6.34    0.91
  -2 -13  -6    5.88    0.86
  -2 -13  -6    7.62    0.74
  -2 -13  -6    6.86    0.79
   2  13   6    7.41    0.88
  -2 -13  -7   14.98    1.06
  -2 -13  -7   11.48    1.19
  -2 -13  -7   10.99    1.14
   2  13   7   12.65    1.16
  -2 -13  -7   13.34    1.12
   2  13   7   14.06    1.24
  -2 -13  -8   13.89    1.28
  -2 -13  -8   12.42    1.19
  -2 -13  -8   13.66    1.08
   2  13   8   13.69    1.27
  -2 -13  -8   15.78    1.17
  -2 -13  -9    4.38    0.85
  -2 -13  -9    6.80    0.84
  -2 -13  -9    6.61    0.71
   2  13   9    5.88    0.89
   2  13   9    3.69    0.76
  -2 -13 -10   21.30    1.77
  -2 -13 -10   26.74    1.63
   2  13  10   22.79    1.81
  -2 -13 -11    1.54    0.65
  -2 -13 -11    1.35    0.48
   2  13  11    0.23    0.56
  -2 -13 -12    1.99    0.69
  -2 -13 -12    2.79    0.62
  -2 -13 -12    2.76    0.55
   2  13  12    3.05    0.76
  -2 -13 -13    4.08    0.83
  -2 -13 -13    3.08    0.65
  -2 -13 -13    3.54    0.58
   2  13  13    3.65    1.16
   2  13  13    2.70    0.78
  -2 -13 -14    0.65    0.64
  -2 -13 -14    0.08    0.51
  -2 -13 -14    1.04    0.47
   2  13  14   -0.36    0.99
   2  13  14    0.67    0.71
  -2 -13 -15   -0.22    0.63
   2  13  15   -0.54    1.00
  -2 -13 -16    0.54    0.60
   2  13  16   -0.91    0.99
  -2 -13 -17    0.84    0.65
   2  13  17    1.44    1.04
  -2 -13 -18   -0.10    0.56
   2  13  18   -0.35    0.94
   2  13  19    0.83    0.74
   2  13  19    2.10    0.98
   2  13  20   -1.32    0.76
   2  13  21   -0.34    0.63
   2  13  21    0.49    0.61
   2  13  22   -0.39    0.58
   2  13  22   -0.17    0.55
   2  13  23   -0.47    0.47
   2  13  23    0.13    0.45
  -2 -14  10    1.73    0.47
  -2 -14   9    0.54    0.51
  -2 -14   9   -0.07    0.46
  -2 -14   8    0.36    0.59
  -2 -14   8    1.16    0.53
  -2 -14   7    2.06    0.69
  -2 -14   6    0.45    0.66
  -2 -14   6    0.30    0.55
  -2 -14   5    8.73    1.16
  -2 -14   5    8.95    1.07
  -2 -14   4    0.50    0.75
  -2 -14   4    0.45    0.58
  -2 -14   3   20.99    1.78
  -2 -14   3   20.12    1.67
  -2 -14   3   20.49    1.65
  -2 -14   2    7.92    1.15
  -2 -14   2    9.61    1.08
  -2 -14   2    9.83    1.16
  -2 -14   1    2.24    0.84
  -2 -14   1    1.13    0.63
  -2 -14   1    0.43    0.60
  -2 -14   0   13.52    1.26
  -2 -14   0   13.69    1.36
  -2 -14   0   11.64    1.25
  -2 -14   0   15.34    1.36
  -2 -14  -1    1.78    0.55
  -2 -14  -1    2.38    0.64
  -2 -14  -1    1.92    0.78
  -2 -14  -1    0.84    0.59
  -2 -14  -1    2.76    0.70
  -2 -14  -2   14.17    1.44
  -2 -14  -2   13.39    1.24
  -2 -14  -2   15.17    1.27
  -2 -14  -2   17.13    1.42
  -2 -14  -3    8.09    0.95
  -2 -14  -3    9.28    1.15
  -2 -14  -3    9.20    1.09
  -2 -14  -4   27.53    2.11
  -2 -14  -4   31.54    2.13
  -2 -14  -4   31.88    2.12
  -2 -14  -4   29.60    2.01
  -2 -14  -5   18.69    1.52
  -2 -14  -5   18.38    1.43
  -2 -14  -5   18.06    1.51
  -2 -14  -6    4.71    0.83
  -2 -14  -6    4.66    0.81
  -2 -14  -6    6.44    0.80
   2  14   6    4.83    0.80
  -2 -14  -7    2.95    0.79
  -2 -14  -7    8.06    0.93
  -2 -14  -7    7.19    0.74
   2  14   7    7.20    0.96
  -2 -14  -7    6.51    0.81
  -2 -14  -8   13.13    1.33
  -2 -14  -8   13.64    1.29
  -2 -14  -8   16.32    1.19
  -2 -14  -8   16.92    1.27
   2  14   8   14.28    1.39
   2  14   8   14.87    1.38
  -2 -14  -9    2.32    0.75
  -2 -14  -9    1.96    0.64
  -2 -14  -9    2.16    0.51
   2  14   9    1.03    0.68
  -2 -14 -10    9.11    1.08
  -2 -14 -10    7.01    0.87
  -2 -14 -10    6.38    0.78
   2  14  10    5.93    0.97
  -2 -14 -11    2.18    0.74
  -2 -14 -11    1.82    0.50
   2  14  11    1.85    0.72
  -2 -14 -12    2.55    0.78
  -2 -14 -12    3.08    0.58
   2  14  12    2.82    0.78
  -2 -14 -13    4.04    0.88
  -2 -14 -13    4.28    0.66
   2  14  13    4.14    1.22
   2  14  13    2.92    0.82
  -2 -14 -14    8.21    1.09
   2  14  14    9.48    1.47
  -2 -14 -15    2.68    0.81
   2  14  15    2.74    1.12
  -2 -14 -16   -0.22    0.60
   2  14  16    0.72    1.00
  -2 -14 -17    0.21    0.62
   2  14  17    0.70    1.09
  -2 -14 -18    0.19    0.56
   2  14  18    1.67    0.94
  -2 -14 -19   -0.18    0.56
   2  14  19    0.45    0.72
   2  14  19    0.15    0.87
   2  14  20   -0.21    0.64
   2  14  21   -0.20    0.62
   2  14  21   -0.36    0.58
   2  14  22   -0.25    0.53
   2  14  22   -0.23    0.51
  -2 -15   8    2.38    0.55
  -2 -15   7    0.84    0.55
  -2 -15   7   -0.31    0.49
  -2 -15   6    6.72    0.91
  -2 -15   6    7.02    0.91
  -2 -15   5    0.32    0.63
  -2 -15   4    6.60    1.02
  -2 -15   3   45.23    2.84
  -2 -15   3   40.74    2.64
  -2 -15   2    0.25    0.73
  -2 -15   2    0.41    0.60
  -2 -15   1   12.35    1.33
  -2 -15   1   10.19    1.17
  -2 -15   0    3.51    0.93
  -2 -15   0    5.96    0.90
  -2 -15  -1    2.12    0.80
  -2 -15  -1    2.40    0.73
  -2 -15  -2   20.48    1.71
  -2 -15  -2   18.70    1.59
  -2 -15  -3    0.12    0.67
  -2 -15  -3    1.09    0.66
  -2 -15  -3   -0.09    0.51
  -2 -15  -4    5.38    0.89
  -2 -15  -4    5.11    0.80
  -2 -15  -5    3.75    0.81
  -2 -15  -5    3.50    0.77
  -2 -15  -5    2.64    0.68
  -2 -15  -6    7.21    0.99
  -2 -15  -6    9.65    1.08
  -2 -15  -6    7.64    0.93
  -2 -15  -7    4.20    0.87
  -2 -15  -7    5.27    0.86
  -2 -15  -7    5.87    0.80
   2  15   7    5.45    0.88
  -2 -15  -8    2.08    0.73
  -2 -15  -8    0.61    0.62
   2  15   8    1.77    0.72
  -2 -15  -8    1.17    0.52
   2  15   8    1.17    0.65
  -2 -15  -9    5.89    0.96
  -2 -15  -9    3.01    0.75
  -2 -15  -9    3.35    0.62
   2  15   9    2.77    0.79
  -2 -15  -9    4.21    0.74
  -2 -15 -10    8.55    1.09
  -2 -15 -10    6.20    0.90
  -2 -15 -10    6.38    0.78
   2  15  10    6.47    0.99
  -2 -15 -11    6.25    1.01
  -2 -15 -12    7.90    1.10
  -2 -15 -13    2.86    0.80
   2  15  13    2.93    1.09
  -2 -15 -14    0.91    0.73
   2  15  14    1.28    1.10
  -2 -15 -15    2.67    0.87
   2  15  15    4.52    1.27
  -2 -15 -16    0.11    0.68
   2  15  16    0.88    1.03
  -2 -15 -17    2.23    0.69
   2  15  17    0.67    0.93
  -2 -15 -18    2.06    0.70
   2  15  18    2.99    1.00
  -2 -15 -19    1.17    0.58
   2  15  19    0.43    0.91
   2  15  20   -0.37    0.60
   2  15  21    0.40    0.52
   2  15  22    0.26    0.45
  -2 -16   7    0.61    0.42
  -2 -16   6   -0.15    0.49
  -2 -16   6   -0.14    0.48
  -2 -16   5    7.22    0.90
  -2 -16   5    6.88    0.85
  -2 -16   4   20.05    1.60
  -2 -16   4   20.17    1.58
  -2 -16   3    1.69    0.69
  -2 -16   3    1.36    0.66
  -2 -16   2   10.35    1.21
  -2 -16   2   11.27    1.12
  -2 -16   1    2.23    0.75
  -2 -16   1    1.98    0.67
  -2 -16   0   46.48    3.07
  -2 -16   0   49.14    2.99
  -2 -16  -1    5.52    0.99
  -2 -16  -1    6.32    0.92
  -2 -16  -2    3.09    0.84
  -2 -16  -2    1.85    0.72
  -2 -16  -3    8.03    1.06
  -2 -16  -4    4.96    0.89
  -2 -16  -5    2.09    0.71
  -2 -16  -6    3.54    0.79
  -2 -16  -6    3.81    0.80
  -2 -16  -7    0.11    0.63
  -2 -16  -7    0.97    0.64
  -2 -16  -8   10.15    1.21
  -2 -16  -8   10.38    1.17
  -2 -16  -9    1.01    0.71
  -2 -16  -9   -0.42    0.59
  -2 -16 -10   23.10    1.91
  -2 -16 -10   28.10    1.92
  -2 -16 -11    2.97    0.80
  -2 -16 -11    4.04    0.82
  -2 -16 -12    3.66    0.84
  -2 -16 -13    2.83    0.80
   2  16  13    5.42    1.23
  -2 -16 -14    2.34    0.78
   2  16  14    4.63    1.20
  -2 -16 -15    0.11    0.67
   2  16  15   -0.35    0.98
  -2 -16 -16    0.31    0.65
   2  16  16    1.67    0.97
  -2 -16 -17    0.19    0.57
   2  16  17   -0.47    0.92
  -2 -16 -18   -0.09    0.55
   2  16  18   -1.16    0.98
  -2 -16 -19    0.38    0.47
   2  16  19    1.03    0.80
  -2 -16 -20   -0.39    0.43
   2  16  20    0.58    0.53
   2  16  21   -0.07    0.47
  -2 -17   5    0.56    0.42
  -2 -17   4    0.38    0.52
  -2 -17   4    0.45    0.49
  -2 -17   3    3.11    0.67
  -2 -17   3    2.99    0.65
  -2 -17   2    0.38    0.59
  -2 -17   2    0.19    0.54
  -2 -17   1   24.55    1.83
  -2 -17   1   22.69    1.65
  -2 -17   1   22.09    1.75
  -2 -17   0   13.30    1.30
  -2 -17   0   14.62    1.27
  -2 -17  -1    7.95    0.97
  -2 -17  -1    7.06    0.97
  -2 -17  -2   30.56    2.21
  -2 -17  -2   34.02    2.24
  -2 -17  -3    0.53    0.63
  -2 -17  -4    5.01    0.88
  -2 -17  -5   10.64    1.16
  -2 -17  -6    0.11    0.60
  -2 -17  -7   23.92    1.83
  -2 -17  -7   23.02    1.78
  -2 -17  -8    0.76    0.64
  -2 -17  -8    0.42    0.58
  -2 -17  -9   13.57    1.36
  -2 -17  -9   13.30    1.26
  -2 -17 -10    1.44    0.80
  -2 -17 -10    0.80    0.62
  -2 -17 -11    5.75    1.02
  -2 -17 -11    6.19    0.89
  -2 -17 -12    4.61    0.94
  -2 -17 -13    1.40    0.73
   2  17  13    1.03    0.94
  -2 -17 -14    0.11    0.64
   2  17  14    0.17    0.93
  -2 -17 -15    0.10    0.62
   2  17  15   -1.29    0.95
  -2 -17 -16   -0.19    0.57
   2  17  16   -0.31    0.86
  -2 -17 -17    0.17    0.56
   2  17  17   -0.14    0.84
  -2 -17 -18    1.18    0.53
   2  17  18   -0.26    0.78
  -2 -17 -19    0.14    0.47
   2  17  19   -0.08    0.52
   2  17  19   -0.22    0.73
  -2 -17 -20    0.06    0.40
   2  17  20    0.28    0.49
  -2 -18   3    0.06    0.39
  -2 -18   2   -0.43    0.47
  -2 -18   1    0.13    0.44
  -2 -18   1   -0.08    0.49
  -2 -18   0    0.15    0.47
  -2 -18   0    0.60    0.52
  -2 -18  -1    0.91    0.53
  -2 -18  -1    1.17    0.58
  -2 -18  -2    0.09    0.56
  -2 -18  -2    0.83    0.52
  -2 -18  -3    8.32    0.99
  -2 -18  -4    6.19    0.93
  -2 -18  -5    0.99    0.61
  -2 -18  -6    0.50    0.61
  -2 -18  -7   -0.20    0.57
  -2 -18  -8    0.20    0.60
  -2 -18  -8    0.10    0.56
  -2 -18  -9    2.81    0.76
  -2 -18  -9    3.78    0.78
  -2 -18 -10    5.47    0.92
  -2 -18 -10    7.15    0.93
  -2 -18 -11    0.81    0.63
  -2 -18 -11    0.45    0.53
  -2 -18 -12    1.00    0.69
   2  18  12   -0.32    0.89
  -2 -18 -13   -0.20    0.64
   2  18  13   -0.31    0.92
  -2 -18 -14    2.08    0.71
   2  18  14    2.42    0.99
  -2 -18 -15    0.99    0.62
   2  18  15    1.15    0.85
  -2 -18 -16   -0.33    0.52
   2  18  16    0.27    0.82
  -2 -18 -17    0.38    0.51
   2  18  17   -0.12    0.73
  -2 -18 -18    0.34    0.47
   2  18  18    0.11    0.68
  -2 -18 -19   -0.11    0.41
   2  18  19    0.47    0.48
   2  18  19    0.55    0.63
  -2 -19   0    0.82    0.41
  -2 -19   0    0.38    0.41
  -2 -19  -1    1.46    0.48
  -2 -19  -1    1.37    0.49
  -2 -19  -2    0.07    0.49
  -2 -19  -3    1.00    0.51
  -2 -19  -4   -0.32    0.52
  -2 -19  -5    0.68    0.56
  -2 -19  -6    0.26    0.55
  -2 -19  -7   18.74    1.48
  -2 -19  -8    4.17    0.76
  -2 -19  -9    2.05    0.61
  -2 -19 -10    0.69    0.55
  -2 -19 -10    2.16    0.61
   2  19  11    0.71    0.83
[truncated: 1,736,559 more chars]
